# Supplementary material for: The key role of sufficiency for low demand-based carbon neutrality and energy security across Europe
Source: Nat Commun. 2024 Oct 19;15:9043. doi: 10.1038/s41467-024-53393-0 (PMC11490562; doi:10.1038/s41467-024-53393-0)
Supplement: Supplementary file 4 — Supplementary Data 1 [file 41467_2024_53393_MOESM4_ESM.xlsx]

## Sheet: Contents
Supplementary data
The key role of sufficiency for low demand-based carbon neutrality and energy security across Europe
Extracts of detailed assumptions / key parameter for each country and sector (one sheet per country).
AT
BE
BG
CH
CZ
CY
DE
DK
EE
EL
ES
FI
FR
HR
HU
IE
IT
LT
LU
LV
MT
NL
NO
PL
PT
RO
SE
SI
SK
UK
Table of policy instruments for all sectors considered for the scenario
policies
Resulting numbers for policy clustering by sector and instrument type
policies_pivot_table

## Sheet: AT
AT	<<< back to contents
				STRUCTURE
				Residential: General indicators
				Residential: Final Energy Consumption (FEC) by carrier
				Residential: Final Energy Consumption (FEC) by end-use
				Residential: Final Energy Consumption (FEC) by end-use by carrier
				Tertiary: Final Energy Consumption (FEC) by carrier
				Transport: Mobility
				Transport: Freight
				Transport: Final Energy Consumption (FEC) by carrier
				Transport: International
				Industry: Production
				Industry: Unit Consumption
				Industry: Final Energy Consumption (FEC) by end-use
				Industry: Final Energy Consumption (FEC) by carrier
				Industry: Non-Energy Consumption
				Bioenergies Production
				Energy: Variable renewable energy sources (VRES)
				Energy: Thermal power plants net electricity production
				Energy: Power-to-gas
				Energy: Losses
				Energy: Combined Heat and Power (CHP)
				Energy: Heat production from district heating networks
				Energy: Domestic Primary Production
				Energy: Efficiency
				Macro: Greenhouse Gases
	Sector	Vector	Category	Indicator	Unit	Perimeter Precisions	Indicator Code	Alternative Code	2015	2020	2025	2030	2035	2040	2045	2050
	Macro		General	Total population	k		pop	pop	8629.52	8904.26	9029.01	9149	9232.71	9292.36	9332.84	9345.83
	Residential		General	Total floor area	Mm²	Only occupied buildings	totsurlog	totsurlog	378.623	390.678	396.151	401.416	405.088	407.706	409.482	410.052
	Residential		General	Per capita residential floor area	m²/person	Only occupied buildings	surlogcap	surlogcap	43.8754	43.8754	43.8754	43.8754	43.8754	43.8754	43.8754	43.8754
	Residential		General	Heating needs in final energy of the average housing stock	kWh/m²		caleelpref		159.243	146.345	133.448	114.514	104.62	94.7266	83.9738	73.221
	Residential		General	Renovation pace of dwellings	% cumul		trvcumres
	Residential		Total FEC	Total final energy consumption	TWh		toccfres	caltoccfres	79.8598	77.5049	71.6813	62.7439	57.9158	53.3141	48.3297	44.006
	Residential	cms	FEC by carrier	Solid fossil fuels (coal ...)	TWh		cmscfres	calcmscfres	0.246137	0.23407	0.172779	0.112265	0.0686316	0.0308286	0	0
	Residential	enc	FEC by carrier	Solid biomass	TWh		enccfres	calenccfres	21.3855	20.4343	18.5802	15.8672	14.3946	12.9327	11.4978	10.0725
	Residential	lqf	FEC by carrier	Oil	TWh		petcfres	calpetcfres	12.1669	11.6346	8.55638	5.51837	3.33988	1.4625	0	0
	Residential	gaz	FEC by carrier	Gas grid / gas consumed locally	TWh	Both gaz and biogaz are included in this indicator	gazcfres	calgazcfres	17.4998	16.7578	12.3086	7.92508	4.78152	2.0736	0	0
	Residential	elc	FEC by carrier	Electricity	TWh	Includes electricity consumption of heat pumps	elccfres	calelccfres	15.1827	15.4878	15.4022	14.8812	14.6506	14.4423	13.8179	13.4513
	Residential	vap	FEC by carrier	Heating networks	TWh		vapcfres	calvapcfres	10.05	9.63738	10.4592	10.4094	10.8287	11.0363	10.9035	9.6115
	Residential	pac	FEC by carrier	Ambient heat (heat pumps…)	TWh	Heat extracted from the colder source. Excludes electricity consumed by the heat pump itself.	paccfres	calpaccfres	2.05883	2.03263	4.97633	6.95854	8.84398	10.3617	11.1714	9.97447
	Residential	sth	FEC by carrier	Thermal solar	TWh		sthcfres	calsthcfres	1.27	1.2862	1.2256	1.07179	1.00791	0.974067	0.93911	0.896325
	Residential		FEC by end-use	Space heating	TWh	Includes ambient heat extracted from the colder source.	toccfreschf	caltoccfreschf	60.2932	57.1739	52.8654	45.9675	42.3804	38.6206	34.3857	30.0244
	Residential		FEC by end-use	Domestic hot water	TWh	Includes ambient heat extracted from the colder source.	toccfresecs		10.1214	10.5744	9.60251	7.91422	7.07038	6.65498	6.45242	6.4614
	Residential		FEC by end-use	Specific electricity	TWh	It includes all domestic electrical appliances, excluding large cooking appliances which are included in cooking indicators. It includes building management consumption: auxiliaries for heating systems (boiler circulators, thermostats), mechanical ventilation systems, home automation systems (sensors, cameras, roller shutters, automatic doors, home boxes...), consumption in common areas of buildi…	elecfresels	caltotelccfresdom	7.8479	8.20615	7.74038	7.25478	6.72731	6.1731	5.5997	5.6075
	Residential		FEC by end-use	Cooling	TWh		toccfrescli	caltoccfrescli	0.0853	0.137736	0.190082	0.291772	0.394513	0.497781	0.550911	0.602711
	Residential		FEC by end-use	Domestic cooking	TWh		toccfrescui		1.512	1.4127	1.283	1.31554	1.34322	1.36764	1.34089	1.31001
	Residential	cms	FEC by end-use by carrier	Final energy consumption from solid fossil fuels (coal ...) for space heating	TWh		cmscfreschf	calcmscfreschf	0.238685	0.226336	0.167424	0.109184	0.067109	0.0305777	0	0
	Residential	enc	FEC by end-use by carrier	Final energy consumption from solid biomass for space heating	TWh		enccfreschf	calenccfreschf	19.7093	18.6896	17.2812	15.0264	13.8537	12.6247	11.2404	9.81469
	Residential	lqf	FEC by end-use by carrier	Final oil consumption for space heating	TWh		petcfreschf	calpetcfreschf	11.1564	10.5792	7.8256	5.10339	3.13676	1.42924	0	0
	Residential	gaz	FEC by end-use by carrier	Final energy consumption from gas grid / gas consumed locally for space heating	TWh	Both gaz and biogaz are included in this indicator	gazcfreschf	calgazcfreschf	15.7233	14.9099	11.029	7.19247	4.4208	2.0143	0	0
	Residential	elc	FEC by end-use by carrier	Final electricity consumption for space heating	TWh	Includes electricity consumptions of heat pumps	elccfreschf	calelccfreschf	2.88029	2.73128	2.98949	3.00291	3.14057	3.20095	3.15178	2.75203
	Residential	vap	FEC by end-use by carrier	Final energy consumption from heating networks for space heating	TWh		vapcfreschf	calvapcfreschf	8.93759	8.4752	9.40383	9.53963	10.0516	10.3049	10.1944	8.90136
	Residential	pac	FEC by end-use by carrier	Final energy consumption from ambient heat (heat pumps…) for space heating	TWh	Heat extracted from the colder source. Excludes electricity consumed by the heat pump itself.	paccfreschf	calpaccfreschf	1.22648	1.16302	3.76768	5.61708	7.33706	8.653	9.45535	8.25608
	Residential	sth	FEC by end-use by carrier	Final energy consumption from thermal solar for space heating	TWh		sthcfreschf	calsthcfreschf	0.421157	0.399368	0.401149	0.376524	0.372696	0.362919	0.343857	0.300244
	Residential	cms	FEC by end-use by carrier	Final energy consumption from solid fossil fuels (coal ...) for domestic hot water	TWh		cmscfresecs	cmscfresecs	0.00697813	0.00729045	0.00504804	0.00286461	0.00140145	0.000229411	0	0
	Residential	enc	FEC by end-use by carrier	Final energy consumption from solid biomass for domestic hot water	TWh		enccfresecs	enccfresecs	1.61717	1.68955	1.26085	0.813834	0.525747	0.305373	0.257401	0.257759
	Residential	lqf	FEC by end-use by carrier	Final oil consumption for domestic hot water	TWh		petcfresecs	petcfresecs	1.00735	1.05244	0.728725	0.41353	0.202311	0.0331174	0	0
	Residential	gaz	FEC by end-use by carrier	Final energy consumption from gas grid / gas consumed locally for domestic hot water	TWh	Both gaz and biogaz are included in this indicator	gazcfresecs	gazcfresecs	1.70404	1.78031	1.23272	0.699533	0.342232	0.0560218	0	0
	Residential	elc	FEC by end-use by carrier	Final electricity consumption for domestic hot water	TWh	Includes electricity consumptions of heat pumps	elccfresecs	elccfresecs	2.99227	3.1262	3.28669	3.07793	3.07949	3.20893	3.17461	3.17903
	Residential	vap	FEC by end-use by carrier	Final energy consumption from heating networks for domestic hot water	TWh		vapcfresecs	vapcfresecs	1.11239	1.16218	1.05536	0.869812	0.777069	0.731414	0.709152	0.710139
	Residential	pac	FEC by end-use by carrier	Final energy consumption from ambient heat (heat pumps…) for domestic hot water	TWh	Heat extracted from the colder source. Excludes electricity consumed by the heat pump itself.	paccfresecs	paccfresecs	0.832354	0.869608	1.20865	1.34146	1.50692	1.70874	1.716	1.71839
	Residential	sth	FEC by end-use by carrier	Final energy consumption from thermal solar for domestic hot water	TWh		sthcfresecs	sthcfresecs	0.848842	0.886834	0.824451	0.695262	0.635214	0.611149	0.595253	0.596081
	Residential	cms	FEC by end-use by carrier	Final energy consumption from solid fossil fuels (coal ...) for domestic cooking	TWh		cmscfrescui	cmscfrescui	0.000474189	0.000443048	0.000306807	0.000216603	0.000121111	2.14457e-05	0	0
	Residential	enc	FEC by end-use by carrier	Final energy consumption from solid biomass for domestic cooking	TWh		enccfrescui	enccfrescui	0.0590376	0.0551605	0.0381981	0.0269675	0.0150786	0.00267004	0	0
	Residential	lqf	FEC by end-use by carrier	Final oil consumption for domestic cooking	TWh		petcfrescui	petcfrescui	0.0031748	0.0029663	0.00205414	0.0014502	0.000810866	0.000143584	0	0
	Residential	gaz	FEC by end-use by carrier	Final energy consumption from gas grid / gas consumed locally for domestic cooking	TWh	Both gaz and biogaz are included in this indicator	gazcfrescui	gazcfrescui	0.0724085	0.0676533	0.0468493	0.0330752	0.0184936	0.00327475	0	0
	Residential	elc	FEC by end-use by carrier	Final electricity consumption for domestic cooking	TWh		elccfrescui	elccfrescui	1.37691	1.28648	1.19559	1.25383	1.30871	1.36153	1.34089	1.31001
	Tertiary		Total FEC	Total final energy consumption	TWh		toccfter	caltoccfter	28.846	29.2043	26.7669	23.6865	21.2673	18.7506	18.1132	17.418
	Tertiary	cms	FEC by carrier	Solid fossil fuels (coal ...)	TWh		cmscfter	calcmscfter	0	0	0	0	0	0	0	0
	Tertiary	enc	FEC by carrier	Solid biomass	TWh		enccfter	calenccfter	0.827787	0.838069	0.929143	0.964706	0.994113	0.989268	1.14243	1.09858
	Tertiary	lqf	FEC by carrier	Oil	TWh		petcfter	calpetcfter	2.12026	2.1466	1.62314	1.13167	0.742525	0.413466	0	0
	Tertiary	gaz	FEC by carrier	Gas grid / gas consumed locally	TWh	Both gaz and biogaz are included in this indicator	gazcfter	calgazcfter	3.82618	3.87371	2.92909	2.04219	1.33995	0.746133	0	0
	Tertiary	elc	FEC by carrier	Electricity	TWh	Includes electricity consumptions of heat pumps	elccfter	calelccfter	12.1748	12.326	11.7739	10.8407	10.1122	9.24946	9.48798	9.12382
	Tertiary	vap	FEC by carrier	Heating networks	TWh		vapcfter	calvapcfter	7.42304	7.51524	7.3103	6.84271	6.47936	6.00842	6.29405	6.05248
	Tertiary	pac	FEC by carrier	Ambient heat (heat pumps…)	TWh	Heat extracted from the colder source. Excludes electricity consumed by the heat pump itself.	paccfter	calpaccfter	1.7283	1.74977	1.60724	1.42539	1.2826	1.13328	1.09883	1.05665
	Tertiary	sth	FEC by carrier	Thermal solar	TWh		sthcfter	calsthcfter	0.745644	0.754906	0.594071	0.439133	0.316553	0.210561	0.089915	0.0864639
	Transport		Mobility	Total number of passenger-kilometres (excl. flights and gentle mobility)	Gpkm	Plane and gentle (bicycle, foot) excluded	pkmter		110.401	118.066	121.165	120.504	119.315	117.779	116.473	114.814
	Transport		Mobility	Passenger-kilometres travelled by non-motorized mode (bicycle, foot)	Gpkm		pkmnmt
	Transport		Mobility	Passenger-kilometres travelled by rail (train, metro, tram)	Gpkm		pkmfer		19.393	21.6043	23.151	24.148	25.0219	25.72	26.5975	26.2185
	Transport		Mobility	Passenger-kilometres travelled by road (cars, buses, motorcycles)	Gpkm		pkmrou		91.0083	96.4621	98.0137	96.3559	94.2927	92.059	89.8755	88.595
	Transport		Mobility	Passenger-kilometres travelled on domestic flights	Gpkm		pkmavd		0.670417	0.68154	0.585668	0.482947	0.371937	0.254016	0.129881	0
	Transport		Mobility	Average number of people per vehicle	person/car		capvp
	Transport		FEC by end-use	Total final energy consumption in passenger mobility	TWh	Excl. International aviation and maritime	toccfmob	recaltoccfmob	56.7004	60.2373	45.6473	29.4857	18.2772	14.0009	9.03612	8.77382
	Transport	lqf	FEC by end-use by carrier	Final liquid fuels consumption in passenger mobility	TWh	Excl. International aviation and maritime	lqfcfmob	recallqfcfmob	55.9415	59.3658	42.0665	23.2334	10.1792	4.95909	0.0643856	0
	Transport	gaz	FEC by end-use by carrier	Final energy consumption from gaseous motor fuels - methane in passenger mobility	TWh	Excl. International aviation and maritime	gazcfmob	recalgazcfmob	0	0	0.0848007	0.272518	0.446489	0.60999	0.752465	0.741744
	Transport	elc	FEC by end-use by carrier	Final electricity consumption in passenger mobility	TWh	Excl. International aviation and maritime	elccfmob	recalelccfmob	0.758879	0.871537	3.37303	5.63385	7.15937	7.87278	7.68472	7.50514
	Transport	hyd	FEC by end-use by carrier	Final energy consumption from gaseous motor fuels - hydrogen in passenger mobility	TWh	Excl. International aviation and maritime	hydcfmob	recalhydcfmob	0	0	0.122943	0.345913	0.492176	0.55908	0.53455	0.526934
	Transport		FEC by end-use	Final energy consumption for domestic flights	TWh		lqfcfavd	calcflqfmobavd	0.370355	0.368573	0.311448	0.252469	0.191084	0.128213	0.0643856	0
	Transport		Freight	Tonne-kilometres travelled by trucks	Gtkm	Domestic only	tkmcam		41.4491	49.0791	50.8619	47.6666	44.048	40.4294	38.556	36.6826
	Transport		Freight	Inland waterways goods traffic	Gtkm	Including rivers and domestic maritime, excluding international maritime.	tkmflvdom		1.8056	1.57915	2.25252	2.1502	2.04789	1.94557	1.91928	1.89299
	Transport		Freight	Tonne-kilometres transported by rail	Gtkm	Domestic only	tkmfer		20.2656	23.3358	26.1283	25.8265	25.948	26.0695	27.0442	28.019
	Transport		Freight	Total vehicle-kilometres travelled by light commercial vehicles (LCV)	Gvkm	Domestic only. In Gkm	vkmvlr		6.0625	6.25552	6.34315	6.42745	6.48626	6.52817	6.5566	6.56573
	Transport		FEC by end-use	Total final energy consumption in freight transport (excl. International aviation and maritime)	TWh	Excl. International aviation and maritime	toccffre	recaltoccffre	36.6883	41.3686	40.5504	31.2528	21.9758	12.7004	11.9217	11.1816
	Transport	lqf	FEC by end-use by carrier	Final liquid fuels consumption in freight transport	TWh	Excl. International aviation and maritime	lqfcffre	recallqfcffre	35.7484	40.3413	38.4372	26.8228	15.2112	3.60125	1.83751	0.176635
	Transport	gaz	FEC by end-use by carrier	Final energy consumption from gaseous motor fuels - methane in freight transport	TWh	Excl. International aviation and maritime	gazcffre	recalgazcffre	0	0	0.45236	1.50787	2.56337	3.61888	4.05114	4.45763
	Transport	elc	FEC by end-use by carrier	Final electricity consumption in freight transport	TWh	Excl. International aviation and maritime	elccffre	recalelccffre	0.939928	1.02726	1.42685	2.15093	2.89315	3.63599	3.95428	4.25401
	Transport	hyd	FEC by end-use by carrier	Final energy consumption from gaseous motor fuels - hydrogen in freight transport	TWh	Excl. International aviation and maritime	hydcffre	recalhydcffre	0	0	0.233948	0.771259	1.30806	1.84426	2.07879	2.29335
	Transport		Total FEC	Total final energy consumption (excl. International aviation and maritime)	TWh	Excl. International aviation and maritime	toccftra	caltoccftra	93.3887	101.606	86.1977	60.7385	40.253	26.7013	20.9578	19.9554
	Transport	lqf	FEC by carrier	Liquid fuels	TWh	Excl. International aviation and maritime	lqfcftra	callqfcftra	91.6899	99.7071	80.5037	50.0562	25.3904	8.56034	1.90189	0.176635
	Transport	gaz	FEC by carrier	Methane	TWh	Excl. International aviation and maritime	gazcftra	calgazcftra	0	0	0.537161	1.78038	3.00986	4.22887	4.80361	5.19937
	Transport	hyd	FEC by carrier	Hydrogen	TWh	Excl. International aviation and maritime	hydcftra	calhydcftra	0	0	0.356891	1.11717	1.80024	2.40334	2.61334	2.82029
	Transport	elc	FEC by carrier	Electricity	TWh	Excl. International aviation and maritime	elccftra	calelccftra	1.69881	1.8988	4.79988	7.78478	10.0525	11.5088	11.639	11.7592
	Transport		International	Passenger-kilometres travelled on international flights	Gpkm		pkmavi		22.516	22.516	22.8315	21.3925	19.5902	17.4115	14.8065	11.6823
	Transport		International	Total tonne-kilometres for international water freight transport	Gtkm		tkmflvint		6.02442	4.42993	4.63758	4.23312	3.78683	3.29184	2.73974	2.12004
	Transport	lqf	FEC by end-use	Final liquid fuels consumption on international flights	TWh		lqfcfavi	calcflqfmobavi	8.12304	8.12304	8.23684	7.25466	6.2194	5.15084	4.05969	2.95021
	Transport	lqf	FEC by end-use by carrier	Final liquid fuels consumption on international water freight transport	TWh		lqfcffrewati	calcflqffrewati	0.240977	0.169603	0.155469	0.122962	0.0941297	0.0689719	0.0474888	0.0296805
	Transport	gaz	FEC by end-use by carrier	Final NGV / biomethane consumption on international water freight transport	TWh		ngvcffrewati	calcfngvfrewati	0	0	0.0141336	0.0245924	0.0313766	0.0344859	0.0339206	0.0296805
	Industry		Production	Production of crude steel	kt		prdacb		7687	7424	7564.01	7170.43	6899.85	6678.47	6493.98	6457.08
	Industry		Production	- Production of primary steel	kt		prdacboxy		7020	6714	6730.26	6336.68	5899.35	5677.97	5493.48	5456.58
	Industry		Production	- Production of recycled steel	kt		prdacbele		667	709	833.75	833.75	1000.5	1000.5	1000.5	1000.5
	Industry		Production	Production of cement	kt		prdcim		4611.81	5232.99	4441.17	3895.13	3519.73	3212.59	2956.63	2905.44
	Industry		Production	Production of paper	kt		prdpap		4964.52	4984.71	4885.09	4630.9	4456.15	4313.17	4194.03	4170.2
	Industry		Efficiency	Unit consumption of steel industry	MWh/kt		cutocacb		4893.83	4981.41	4617.12	4252.83	3932.33	3611.83	3604.01	3596.19
	Industry		Efficiency	Unit consumption of cement	MWh/kt		cutoccim		856.952	837.036	849.162	824.235	807.098	793.076	781.392	779.055
	Industry		Efficiency	Unit consumption of pulp and paper	MWh/kt		cutocppp		3769.15	4288.15	3673.99	3369.5	3160.16	2988.89	2846.16	2817.61
	Industry		FEC by end-use	Total Final Energy Consumption of the steel industry	TWh		toccfsid1		37.6189	36.982	34.9239	30.4946	27.1325	24.1215	23.4044	23.2209
	Industry		FEC by end-use	Total Final Energy Consumption of the cement industry	TWh		toccfcim		3.9521	4.3802	3.77128	3.21051	2.84077	2.54783	2.31029	2.2635
	Industry		FEC by end-use	Total Final Energy Consumption of the paper, pulp and printing industry	TWh		toccfppp		18.712	21.3752	17.9478	15.6038	14.0822	12.8916	11.9369	11.75
	Industry		FEC by end-use	Total chemical industry	TWh		toccfchi		11.5703	12.8753	11.281	10.3554	9.71905	9.19839	8.7645	8.67773
	Industry		Total FEC	Total FEC of industry (excl. consumption of the energy sector)	TWh		toccfind		112.961	113.086	107.945	96.21	87.9306	80.9604	76.9879	76.1582
	Industry	cms	FEC by carrier	Solid fossil fuels (coal ...)	TWh		cmscfind		25.3834	25.5218	16.5892	11.4848	7.65654	0	0	0
	Industry	enc	FEC by carrier	Solid biomass	TWh		enccfind		17.0591	16.9387	17.4301	19.0024	20.0835	20.9679	21.705	21.8524
	Industry	lqf	FEC by carrier	Oil	TWh		petcfind		4.6939	3.3983	2.2089	1.97101	1.22339	0.611694	0.101949	0
	Industry	gaz	FEC by carrier	Gas grid / gas consumed locally	TWh	Both gaz and biogaz are included in this indicator	gazcfind		34.4543	34.9871	35.3773	24.015	13.4046	10.7891	7.63529	7.26219
	Industry	elc	FEC by carrier	Electricity	TWh		elccfind		28.49	29.3051	34.4322	38.0346	30.587	34.6666	34.4961	35.4566
	Industry	vap	FEC by carrier	Heating networks	TWh	Only heat coming from heating networks	vapcfind		2.88	2.9348	1.90762	1.70218	1.05653	0.528264	0.088044	0
	Industry	hyd	FEC by carrier	Hydrogen	TWh		hydcfind		0	0	0	0	13.9192	13.3968	12.9615	11.587
	Industry		Non-energy	Total non-energy consumption for the feedstock production (including chemicals and oxygen steel)	TWh		cfneind		17.1356	18.0895	16.5093	15.0046	9.52636	9.3486	9.17758	9.31912
	Industry	cms	Non-energy by carrier	Non-energy consumption of solid fossil fuels (coal...) for the feedstock production	TWh		cmscfneind		6.25953	5.98668	5.90516	5.27054	0	0	0	0
	Industry	enc	Non-energy by carrier	Non-energy consumption of solid biomass for the feedstock production	TWh		enccfneind		0	0	0	0	0	0	0	0
	Industry	gaz	Non-energy by carrier	Non-energy consumption of gas for the feedstock production	TWh		gazcfneind		1.60056	1.78108	1.56054	1.4325	1.02987	0.706723	0.455881	0.264105
	Industry	lqf	Non-energy by carrier	Non-energy consumption of oil for the feedstock production	TWh		petcfneind		9.27552	10.3217	9.04364	8.30159	6.06251	4.26505	2.86853	1.811
	Industry	hyd	Non-energy by carrier	Non-energy consumption of hydrogen for the feedstock production	TWh		hydcfneind		0	0	0	0	2.43399	4.37683	5.85316	7.24401
	Energy		AFOLUB	Domestic production of solid biomass	TWh		prodomboi		57.0983	57.8415	59.9239	62.9331	66.273	69.2822	71.3646	72.1078
	Energy		AFOLUB	Domestic production of liquid biomass	TWh		prodomblq		6.6519	6.41402	5.74748	4.7843	3.71526	2.75208	2.08555	1.84766
	Energy		AFOLUB	Total primary production of biogas	TWh		prodombgr		3.65388	3.93059	4.70592	5.82632	7.06985	8.19024	8.96558	9.24229
	Energy		AFOLUB	Methane production by pyrogasification/methanation	TWh		promet		0	0	0	0.324859	3.78326	7.24167	10.7001	14.1585
	Energy		VRES	Solar photovoltaic Production	TWh		prospv		0.937098	2.04293	7.54089	17.0198	26.4988	35.9777	40.1446	40.1446
	Energy		VRES	Installed capacity of solar photovoltaics	GW		caispv		0.937098	2.04293	6.98754	15.7709	24.5543	33.3377	37.1988	37.1988
	Energy		VRES	Average load factor for solar photovoltaics	%		fchspv		0.114155	0.114155	0.123195	0.123195	0.123195	0.123195	0.123195	0.123195
	Energy		VRES	Onshore wind-generated electricity	TWh		proeon		4.84032	6.79153	12.1175	20.1187	28.1199	34.5209	38.7984	38.7984
	Energy		VRES	Installed onshore wind capacity	GW		caieon		2.48873	3.22599	5.3663	8.34704	10.9737	12.7163	13.5332	13.5332
	Energy		VRES	Average load factor for onshore wind	%		fcheon		0.22202	0.240326	0.257771	0.275146	0.292522	0.309897	0.327272	0.327272
	Energy		VRES	Offshore wind-generated electricity	TWh		proeof		0	0	0	0	0	0	0	0
	Energy		VRES	Installed offshore wind capacity	GW		caieof		0	0	0	0	0	0	0	0
	Energy		VRES	Average load factor for offshore wind	%		fcheof		0	0	0	0	0	0	0	0
	Energy		VRES	Marine energy Production	TWh		proenm
	Energy		VRES	Installed marine energy sources capacity	GW		caienm
	Energy		VRES	Average load factor for marine energy sources	%		fchenm
	Energy		VRES	Total hydropower production	TWh		prohdr		40.5915	42.2429	42.2429	42.2429	42.2429	42.2429	42.2429	42.2429
	Energy		VRES	Installed hydropower capacity	GW		caihdr		13.6497	14.5162	14.5162	14.5162	14.5162	14.5162	14.5162	14.5162
	Energy		VRES	High-temperature geothermal energy & CSP Production	TWh		proght
	Energy		VRES	Installed capacity in high-temperature geothermal energy & CSP	GW		caight
	Energy		VRES	Average load factor for high-temperature geothermal energy & CSP	%		fchght
	Energy	nuc	Thermal Plants Elec	Nuclear production	TWh	Net electricity production: excludes electricity consumed by the plant itself	proelcnuc		0	0	0	0	0	0	0	0
	Energy	cms	Thermal Plants Elec	Coal-fired power generation	TWh	Net electricity production: excludes electricity consumed by the plant itself	proelccms		2.02822	0.571424	0	0	0	0	0	0
	Energy	lqf	Thermal Plants Elec	Oil-fired power generation	TWh	Net electricity production: excludes electricity consumed by the plant itself	proelcpet		0.0074713	0.252454	0.126227	0	0	0	0	0
	Energy	gaz	Thermal Plants Elec	Gas-fired power generation	TWh	Net electricity production: excludes electricity consumed by the plant itself	proelcgaz		6.57893	9.41943	9.41943	7.06457	4.70971	2.35486	0	0
	Energy	enc	Thermal Plants Elec	Energy production from solid biomass power plants	TWh	Net electricity production: excludes electricity consumed by the plant itself	proelcboi		1.62827	0.731207	0.584966	0.438724	0.292483	0.146241	0	0
	Energy	wst	Thermal Plants Elec	Energy production from solid waste power plants	TWh	Net electricity production: excludes electricity consumed by the plant itself	proelcwst		0.669845	0.596078	0.476863	0.357647	0.238431	0.119216	0	0
	Energy	hyd	Thermal Plants Elec	Power production from hydrogen power plants	TWh	Net electricity production: excludes electricity consumed by the plant itself	proelchyd		0	0	0	0	0	0	0	0
	Energy		Power-to-gas	Production of H2 via electrolysis	TWh		prohyd		0	0	0.325238	1.54991	7.62667	10.7495	12.8597	13.7365
	Energy		Power-to-gas	Production of methane via methanation	TWh	Production of e-CH4	prohydmet		0	0	0	0.136535	0.401597	0.777537	1.16089	1.45112
	Energy		Power-to-gas	Production of liquid e-fuel from electricity	TWh		prohydcl		0	0	0	0.216293	0.636194	1.23174	1.83904	2.2988
	Energy		Losses	Losses of the entire power grid	%		perreselc		0.1176	0.1176	0.1176	0.1176	0.1176	0.1176	0.1176	0.1176
	Energy		Losses	Gas network losses	%		perresgaz		0.000334703	0.000334703	0.000334703	0.000334703	0.000334703	0.000334703	0.000334703	0.000334703
	Energy		Losses	Heating network losses	%		perrescha		0.05	0.05	0.05	0.05	0.05	0.05	0.05	0.05
	Energy	cms	CHP	Potential power output from coal-fired CHP plants	TWh		prbelcchpcms		0.801356	0.864762	0	0	0	0	0	0
	Energy	cms	CHP	Potential heat energy output from coal-fired CHP plants	TWh		prbvapchpcms		0.955081	0.970136	0	0	0	0	0	0
	Energy	lqf	CHP	Potential power output from oil-fired CHP plants	TWh		prbelcchppet		0.819364	0.411102	0.205551	0	0	0	0	0
	Energy	lqf	CHP	Potential heat energy output from oil-fired CHP plants	TWh		prbvapchppet		1.07744	0.550837	0.275418	0	0	0	0	0
	Energy	gaz	CHP	Potential power output from methane-fired CHP plants	TWh	Both gaz and biogaz are included in this indicator	prbelcchpgaz		3.3855	3.8379	3.8379	2.87842	1.91895	0.959475	0	0
	Energy	gaz	CHP	Potential heat energy output from methane-fired CHP plants	TWh	Both gaz and biogaz are included in this indicator	prbvapchpgaz		5.43842	6.55389	6.55389	4.91542	3.27695	1.63847	0	0
	Energy	enc	CHP	Potential power output from solid biomass CHP plants	TWh		prbelcchpboi		1.92686	2.79891	2.79891	2.79891	2.79891	2.79891	2.79891	2.79891
	Energy	enc	CHP	Potential heat energy output from solid biomass CHP plants	TWh		prbvapchpboi		3.85371	4.15641	4.15641	4.15641	4.15641	4.15641	4.15641	4.15641
	Energy	wst	CHP	Potential power output from waste-to-energy CHP plants	TWh		prbelcchpwst		0.271353	0.501232	0.400986	0.300739	0.200493	0.100246	0	0
	Energy	wst	CHP	Potential heat energy output from waste-to-energy CHP plants	TWh		prbvapchpwst		0.542707	1.00246	0.801971	0.601479	0.400986	0.200493	0	0
	Energy	hyd	CHP	Potential power output from hydrogen CHP	TWh		prbelcchphyd		0	0	0	0	0	0	0	0
	Energy	hyd	CHP	Potential heat energy output from hydrogen CHP	TWh		prbvapchphyd		0	0	0	0	0	0	0	0
	Energy	geo	CHP	Potential power output from geothermal CHP	TWh		prbelcchpgeo		0	0	0	0	0	0	0	0
	Energy	geo	CHP	Potential heat energy output from geothermal CHP	TWh		prbvapchpgeo		0	0	0	0	0	0	0	0
	Energy	wst	Heat	Total potential heat energy output from household waste incineration	TWh		prbrchinc		1.72488	1.53045	1.02993	0.825393	0.571997	0.290564	0	0
	Energy	ind	Heat	Total potential heat energy output from heat recovery in industry	TWh		prbrchind		0	0	0.168483	0.360064	0.561429	0.760522	1.00145	0.951223
	Energy	geo	Heat	Total potential heat energy output from geothermal energy	TWh		prbrchgeo		0.160565	0.130523	0.105011	0.107098	0.106015	0.102309	0.10209	0.0763066
	Energy	enc	Heat	Total potential heat energy output for heating networks from solid biomass power plants	TWh		prbrchboi		5.98732	6.2301	5.30122	5.72925	6.02275	6.18718	6.58972	5.27294
	Energy	gaz	Heat	Total potential heat energy output for heating networks from gas-fired power plants	TWh	Both gaz and biogaz are included in this indicator	prbrchgaz		2.87737	1.9363	1.30304	1.04427	0.723678	0.367616	0	0
	Energy	lqf	Heat	Total potential heat energy output for heating networks from oil-fired power plants	TWh		prbrchpet		0.320294	0.0982372	0.0413182	0	0	0	0	0
	Energy	cms	Heat	Total potential heat energy output for heating networks from coal-fired power plants	TWh		prbrchcms		0	0	0	0	0	0	0	0
	Energy	sth	Heat	Total potential heat energy output for heating networks from centralised solar thermal	TWh		prbrchsth		0.026109	0.025313	0.0212931	0.0227527	0.0236514	0.024029	0.025313	0.0200362
	Energy	pac	Heat	Total potential heat energy output from centralised heat pumps	TWh		prbrchpac		0	0	1.07575	2.29899	3.58469	4.8559	6.39422	6.07351
	Energy	cms	Primary production	Domestic production of solid fossil fuels (coal…)	TWh		prodomcms		0	0	0	0	0	0	0	0
	Energy	lqf	Primary production	Domestic petroleum production	TWh		prodompet		10.3262	7.67868	7.67868	7.67868	3.83934	0	0	0
	Energy	gaz	Primary production	Domestic natural gas production	TWh		prodomgaz		15.4933	11.4501	11.4501	11.4501	5.72503	0	0	0
	Energy	nuc	Efficiency	Average electrical efficiency of nuclear plants	%		rdmelcnuc		0.33	0.33	0.33	0.33	0.33	0.33	0.33	0.33
	Energy	cms	Efficiency	Average electrical efficiency of coal-fired power plants	%		rdmelccms		0.426434	0.430655	0.430655	0.430655	0.430655	0.430655	0.430655	0.430655
	Energy	lqf	Efficiency	Average electrical efficiency of oil-fired power plants	%		rdmelcpet		0.54284	0.376901	0.376901	0.376901	0.376901	0.376901	0.376901	0.376901
	Energy	gaz	Efficiency	Average electrical efficiency of gas-fired power plants	%		rdmelcgaz		0.41564	0.480083	0.500069	0.520055	0.540042	0.560028	0.580014	0.6
	Energy	enc	Efficiency	Average electrical efficiency of solid biomass power plants	%		rdmelcboi		0.327422	0.350985	0.350985	0.350985	0.350985	0.350985	0.350985	0.350985
	Energy	wst	Efficiency	Average electrical efficiency of solid waste power plants	%		rdmelcwst		0.20691	0.229798	0.229798	0.229798	0.229798	0.229798	0.229798	0.229798
	Energy	hyd	Efficiency	Average electrical efficiency of hydrogen power plants	%		rdmelchyd		0.6	0.6	0.6	0.6	0.6	0.6	0.6	0.6
	Energy	enc	Efficiency	Average energy-to-heat conversion efficiency of solid biomass power plants	%		rdmrchboi		0.83878	0.820546	0.825455	0.830364	0.835273	0.840182	0.845091	0.85
	Energy	gaz	Efficiency	Average energy-to-heat conversion efficiency of gas-fired power plants	%		rdmrchgaz		0.898902	0.888098	0.888098	0.888098	0.888098	0.888098	0.888098	0.888098
	Energy	lqf	Efficiency	Average energy-to-heat conversion efficiency of oil-fired power plants	%		rdmrchpet		0.717105	0.582714	0.582714	0.582714	0.582714	0.582714	0.582714	0.582714
	Energy	cms	Efficiency	Average energy-to-heat conversion efficiency of coal-fired power plants	%		rdmrchcms		0.698872	0.624617	0.624617	0.624617	0.624617	0.624617	0.624617	0.624617
	Energy	pac	Efficiency	Average conversion efficiency of centralised heat pumps	%		rdmrchpac		3	3	3	3	3	3	3	3
	Macro		GHG	GHG emissions from non-energy sources in industry (process emissions)	MtCO2e		ghgindnes		9.65668	9.66737	7.95031	5.94726	4.39473	3.08812	2.9366	2.90495
	Macro		GHG	GHG emissions from non-energy sources in waste management	MtCO2e		ghgwstnes		1.55079	1.2583	0.965798	0.970071	0.974345	0.978619	0.907097	0.835575
	Macro		GHG	GHG emissions from non-energy sources in other sectors (industrial product use)	MtCO2eq		ghgothnes		1.67842	1.66492	1.65143	1.21285	0.774265	0.335684	0.167842	0
	Macro		GHG	Total GHG emissions from the LULUCF sector	MtCO2eq	All gases	calsolghgtotluf		-4.45901	-4.19741	-3.46443	-2.40525	-1.22963	-0.170446	0.562535	0.824132
	Macro		GHG	Total net GHG emissions from non-energy sources in agriculture (excl. LULUCF)	MtCO2eq	All gases	soltneghgagrnes		2.60383	2.69656	2.95639	3.33185	3.74859	4.12405	4.38388	4.47661

## Sheet: BE
BE	<<< back to contents
				STRUCTURE
				Residential: General indicators
				Residential: Final Energy Consumption (FEC) by carrier
				Residential: Final Energy Consumption (FEC) by end-use
				Residential: Final Energy Consumption (FEC) by end-use by carrier
				Tertiary: Final Energy Consumption (FEC) by carrier
				Transport: Mobility
				Transport: Freight
				Transport: Final Energy Consumption (FEC) by carrier
				Transport: International
				Industry: Production
				Industry: Unit Consumption
				Industry: Final Energy Consumption (FEC) by end-use
				Industry: Final Energy Consumption (FEC) by carrier
				Industry: Non-Energy Consumption
				Bioenergies Production
				Energy: Variable renewable energy sources (VRES)
				Energy: Thermal power plants net electricity production
				Energy: Power-to-gas
				Energy: Losses
				Energy: Combined Heat and Power (CHP)
				Energy: Heat production from district heating networks
				Energy: Domestic Primary Production
				Energy: Efficiency
				Macro: Greenhouse Gases
	Sector	Vector	Category	Indicator	Unit	Perimeter Precisions	Indicator Code	Alternative Code	2015	2020	2025	2030	2035	2040	2045	2050
	Macro		General	Total population	k		pop	pop	11209	11507.3	12033.5	11758	12033.5	11894.9	11910.9	11927
	Residential		General	Total floor area	Mm²	Only occupied buildings	totsurlog	totsurlog	565.532	574.577	601.842	591.533	608.562	605.203	607.167	608.904
	Residential		General	Per capita residential floor area	m²/person	Only occupied buildings	surlogcap	surlogcap	50.4532	49.9313	50.0141	50.309	50.5725	50.8793	50.9756	51.0526
	Residential		General	Heating needs in final energy of the average housing stock	kWh/m²		caleelpref		125.971	119.869	105.458	90.198	77.8466	68.7002	60.0773	54.0449
	Residential		General	Renovation pace of dwellings	% cumul		trvcumres		0	0.0296357	0.114446	0.242705	0.396681	0.555086	0.69602	0.8
	Residential		Total FEC	Total final energy consumption	TWh		toccfres	caltoccfres	95.9375	91.644	84.4233	72.4913	65.1628	57.8547	51.6174	46.9548
	Residential	cms	FEC by carrier	Solid fossil fuels (coal ...)	TWh		cmscfres	calcmscfres	1.0952	0.891551	0.171389	0	0	0	0	0
	Residential	enc	FEC by carrier	Solid biomass	TWh		enccfres	calenccfres	6.75152	6.67858	6.44635	5.84347	5.29602	4.74784	4.28279	3.91604
	Residential	lqf	FEC by carrier	Oil	TWh		petcfres	calpetcfres	33.3438	28.76	20.2709	8.13508	4.10133	3.2036	0.72218	0
	Residential	gaz	FEC by carrier	Gas grid / gas consumed locally	TWh	Both gaz and biogaz are included in this indicator	gazcfres	calgazcfres	36.5391	31.9422	23.9366	17.8028	11.9266	7.43236	3.72402	0.907116
	Residential	elc	FEC by carrier	Electricity	TWh	Includes electricity consumption of heat pumps	elccfres	calelccfres	16.7035	18.2199	19.7313	21.0706	20.9694	19.3148	18.4983	17.2876
	Residential	vap	FEC by carrier	Heating networks	TWh		vapcfres	calvapcfres	0.0252703	0.300098	4.74084	6.44153	7.64959	8.49264	9.06027	9.48007
	Residential	pac	FEC by carrier	Ambient heat (heat pumps…)	TWh	Heat extracted from the colder source. Excludes electricity consumed by the heat pump itself.	paccfres	calpaccfres	1.23448	4.54489	8.7589	12.8021	14.6758	13.9092	14.3953	14.2871
	Residential	sth	FEC by carrier	Thermal solar	TWh		sthcfres	calsthcfres	0.244695	0.306791	0.367095	0.395701	0.544121	0.754274	0.934477	1.07688
	Residential		FEC by end-use	Space heating	TWh	Includes ambient heat extracted from the colder source.	toccfreschf	caltoccfreschf	71.2409	68.8742	63.4692	53.3551	47.3745	41.5776	36.477	32.9081
	Residential		FEC by end-use	Domestic hot water	TWh	Includes ambient heat extracted from the colder source.	toccfresecs		10.4641	9.31869	8.50552	7.30253	6.59881	5.77154	5.14615	4.61069
	Residential		FEC by end-use	Specific electricity	TWh	It includes all domestic electrical appliances, excluding large cooking appliances which are included in cooking indicators. It includes building management consumption: auxiliaries for heating systems (boiler circulators, thermostats), mechanical ventilation systems, home automation systems (sensors, cameras, roller shutters, automatic doors, home boxes...), consumption in common areas of buildi…	elecfresels	caltotelccfresdom	6.92044	0	0	0	0	0	0	0
	Residential		FEC by end-use	Cooling	TWh		toccfrescli	caltoccfrescli	0.249313	0.385127	0.433411	0.455756	0.50005	0.528125	0.560767	0.593788
	Residential		FEC by end-use	Domestic cooking	TWh		toccfrescui		1.5855	1.59996	1.60698	1.63788	1.64425	1.65042	1.68043	1.686
	Residential	cms	FEC by end-use by carrier	Final energy consumption from solid fossil fuels (coal ...) for space heating	TWh		cmscfreschf	calcmscfreschf	1.0952	0.891551	0.171389	0	0	0	0	0
	Residential	enc	FEC by end-use by carrier	Final energy consumption from solid biomass for space heating	TWh		enccfreschf	calenccfreschf	6.2033	6.11503	5.86151	5.2836	4.75322	4.2569	3.83838	3.5184
	Residential	lqf	FEC by end-use by carrier	Final oil consumption for space heating	TWh		petcfreschf	calpetcfreschf	29.185	25.4698	17.6978	6.324	2.89379	2.55167	0.456965	0
	Residential	gaz	FEC by end-use by carrier	Final energy consumption from gas grid / gas consumed locally for space heating	TWh	Both gaz and biogaz are included in this indicator	gazcfreschf	calgazcfreschf	31.4048	27.8315	20.6391	15.3708	10.3025	6.55434	3.34528	0.820959
	Residential	elc	FEC by end-use by carrier	Final electricity consumption for space heating	TWh	Includes electricity consumptions of heat pumps	elccfreschf	calelccfreschf	2.0951	4.31194	6.75761	8.71773	9.06486	7.95517	7.63403	7.08699
	Residential	vap	FEC by end-use by carrier	Final energy consumption from heating networks for space heating	TWh		vapcfreschf	calvapcfreschf	0.023	0.0347154	4.2325	5.75913	6.81762	7.59933	8.13346	8.55166
	Residential	pac	FEC by end-use by carrier	Final energy consumption from ambient heat (heat pumps…) for space heating	TWh	Heat extracted from the colder source. Excludes electricity consumed by the heat pump itself.	paccfreschf	calpaccfreschf	1.23448	4.21956	8.1093	11.8998	13.5425	12.6602	13.0688	12.9301
	Residential	sth	FEC by end-use by carrier	Final energy consumption from thermal solar for space heating	TWh		sthcfreschf	calsthcfreschf	0	0	0	0	0	0	0	0
	Residential	cms	FEC by end-use by carrier	Final energy consumption from solid fossil fuels (coal ...) for domestic hot water	TWh		cmscfresecs	cmscfresecs	0	0	0	0	0	0	0	0
	Residential	enc	FEC by end-use by carrier	Final energy consumption from solid biomass for domestic hot water	TWh		enccfresecs	enccfresecs	0.548223	0.563553	0.584835	0.559874	0.542794	0.490938	0.44441	0.397645
	Residential	lqf	FEC by end-use by carrier	Final oil consumption for domestic hot water	TWh		petcfresecs	petcfresecs	4.05344	3.1838	2.46624	1.71108	1.13754	0.631932	0.265215	0
	Residential	gaz	FEC by end-use by carrier	Final energy consumption from gas grid / gas consumed locally for domestic hot water	TWh	Both gaz and biogaz are included in this indicator	gazcfresecs	gazcfresecs	4.61675	3.58842	2.77288	1.93198	1.32407	0.778025	0.378742	0.0861564
	Residential	elc	FEC by end-use by carrier	Final electricity consumption for domestic hot water	TWh	Includes electricity consumptions of heat pumps	elccfresecs	elccfresecs	0.998681	1.0854	1.15654	1.11913	1.08507	0.974001	0.869997	0.764638
	Residential	vap	FEC by end-use by carrier	Final energy consumption from heating networks for domestic hot water	TWh		vapcfresecs	vapcfresecs	0.00227026	0.265383	0.508332	0.682403	0.831972	0.893313	0.926809	0.928409
	Residential	pac	FEC by end-use by carrier	Final energy consumption from ambient heat (heat pumps…) for domestic hot water	TWh	Heat extracted from the colder source. Excludes electricity consumed by the heat pump itself.	paccfresecs	paccfresecs	0	0.325338	0.649607	0.902363	1.13324	1.24905	1.3265	1.35696
	Residential	sth	FEC by end-use by carrier	Final energy consumption from thermal solar for domestic hot water	TWh		sthcfresecs	sthcfresecs	0.244695	0.306791	0.367095	0.395701	0.544121	0.754274	0.934477	1.07688
	Residential	cms	FEC by end-use by carrier	Final energy consumption from solid fossil fuels (coal ...) for domestic cooking	TWh		cmscfrescui	cmscfrescui	0
	Residential	enc	FEC by end-use by carrier	Final energy consumption from solid biomass for domestic cooking	TWh		enccfrescui	enccfrescui	0
	Residential	lqf	FEC by end-use by carrier	Final oil consumption for domestic cooking	TWh		petcfrescui	petcfrescui	0.1054	0.106368	0.106835	0.1	0.07	0.02	0	0
	Residential	gaz	FEC by end-use by carrier	Final energy consumption from gas grid / gas consumed locally for domestic cooking	TWh	Both gaz and biogaz are included in this indicator	gazcfrescui	gazcfrescui	0.5175	0.522252	0.524544	0.5	0.3	0.1	0	0
	Residential	elc	FEC by end-use by carrier	Final electricity consumption for domestic cooking	TWh		elccfrescui	elccfrescui	0.9625	0.971337	0.975601	1.03788	1.27425	1.53042	1.68043	1.686
	Tertiary		Total FEC	Total final energy consumption	TWh		toccfter	caltoccfter	55.0635	55.5948	48.5147	40.0948	32.5103	24.6431	23.4868	22.233
	Tertiary	cms	FEC by carrier	Solid fossil fuels (coal ...)	TWh		cmscfter	calcmscfter	0	0	0	0	0	0	0	0
	Tertiary	enc	FEC by carrier	Solid biomass	TWh		enccfter	calenccfter	0.229264	0.231476	0.528373	0.706403	0.791486	0.765734	1.00067	0.947249
	Tertiary	lqf	FEC by carrier	Oil	TWh		petcfter	calpetcfter	9.10363	9.19147	6.61726	4.30876	2.55309	1.22227	0	0
	Tertiary	gaz	FEC by carrier	Gas grid / gas consumed locally	TWh	Both gaz and biogaz are included in this indicator	gazcfter	calgazcfter	22.393	22.609	16.277	10.5986	6.28005	3.00652	0	0
	Tertiary	elc	FEC by carrier	Electricity	TWh	Includes electricity consumptions of heat pumps	elccfter	calelccfter	22.6315	22.8499	22.0104	19.9015	17.5244	14.3353	15.381	14.5599
	Tertiary	vap	FEC by carrier	Heating networks	TWh		vapcfter	calvapcfter	0.577611	0.583185	1.43674	1.95419	2.20627	2.14366	2.81309	2.66292
	Tertiary	pac	FEC by carrier	Ambient heat (heat pumps…)	TWh	Heat extracted from the colder source. Excludes electricity consumed by the heat pump itself.	paccfter	calpaccfter	0.113436	0.114531	1.58931	2.54436	3.0611	3.07686	4.16854	3.94601
	Tertiary	sth	FEC by carrier	Thermal solar	TWh		sthcfter	calsthcfter	0.0150694	0.0152148	0.0556012	0.08093	0.0939829	0.0927382	0.123512	0.116919
	Transport		Mobility	Total number of passenger-kilometres (excl. flights and gentle mobility)	Gpkm	Plane and gentle (bicycle, foot) excluded	pkmter		123.991	141.72	142.63	133.159	131.047	121.635	115.885	110.655
	Transport		Mobility	Passenger-kilometres travelled by non-motorized mode (bicycle, foot)	Gpkm		pkmnmt		9.09305	10.1771	11.3981	13.8156	16.3625	17.5354	18.7085	19.5274
	Transport		Mobility	Passenger-kilometres travelled by rail (train, metro, tram)	Gpkm		pkmfer		11.5748	12.5315	14.5557	16.1672	18.4262	19.623	19.718	19.7878
	Transport		Mobility	Passenger-kilometres travelled by road (cars, buses, motorcycles)	Gpkm		pkmrou		123.928	129.188	128.074	116.992	108.932	102.012	96.1671	90.8677
	Transport		Mobility	Passenger-kilometres travelled on domestic flights	Gpkm		pkmavd			0	0	0	0	0	0	0
	Transport		Mobility	Average number of people per vehicle	person/car		capvp		1.15877	1.25	1.4	1.72	1.82	1.9	1.95	2
	Transport		FEC by end-use	Total final energy consumption in passenger mobility	TWh	Excl. International aviation and maritime	toccfmob	recaltoccfmob	59.3055	58.8503	44.9336	26.021	16.0096	11.7683	9.60957	8.45646
	Transport	lqf	FEC by end-use by carrier	Final liquid fuels consumption in passenger mobility	TWh	Excl. International aviation and maritime	lqfcfmob	recallqfcfmob	58.103	57.3618	40.9897	20.3494	8.70086	3.92693	1.97159	0.390242
	Transport	gaz	FEC by end-use by carrier	Final energy consumption from gaseous motor fuels - methane in passenger mobility	TWh	Excl. International aviation and maritime	gazcfmob	recalgazcfmob	0.0317244	0.130026	0.112388	0.0629596	0.0836461	0.241054	0.390246	0.532881
	Transport	elc	FEC by end-use by carrier	Final electricity consumption in passenger mobility	TWh	Excl. International aviation and maritime	elccfmob	recalelccfmob	1.17072	1.35851	3.83149	5.6086	7.22506	7.47674	6.76837	6.61596
	Transport	hyd	FEC by end-use by carrier	Final energy consumption from gaseous motor fuels - hydrogen in passenger mobility	TWh	Excl. International aviation and maritime	hydcfmob	recalhydcfmob	0	0	0	0	0	0.123573	0.479362	0.917376
	Transport		FEC by end-use	Final energy consumption for domestic flights	TWh		lqfcfavd	calcflqfmobavd	0	0	0	0	0	0	0	0
	Transport		Freight	Tonne-kilometres travelled by trucks	Gtkm	Domestic only	tkmcam		54.7056	55.125	52.875	49.875	46.125	40.18	39.48	39.48
	Transport		Freight	Inland waterways goods traffic	Gtkm	Including rivers and domestic maritime, excluding international maritime.	tkmflvdom		10.426	11.25	12	13.5	15	15.4	16.1	16.1
	Transport		Freight	Tonne-kilometres transported by rail	Gtkm	Domestic only	tkmfer		7.3	7.5	9	10.5	12.75	13.3	13.3	13.3
	Transport		Freight	Total vehicle-kilometres travelled by light commercial vehicles (LCV)	Gvkm	Domestic only. In Gkm	vkmvlr		12705.5	12802.9	12551.9	12430	12310.5	12024.5	11801.9	11587.3
	Transport		FEC by end-use	Total final energy consumption in freight transport (excl. International aviation and maritime)	TWh	Excl. International aviation and maritime	toccffre	recaltoccffre	43.8994	43.5625	38.5753	31.8119	25.2865	19.7042	17.1153	16.2127
	Transport	lqf	FEC by end-use by carrier	Final liquid fuels consumption in freight transport	TWh	Excl. International aviation and maritime	lqfcffre	recallqfcffre	43.4965	43.0195	37.6381	29.4635	20.1307	11.1761	4.48038	0.604647
	Transport	gaz	FEC by end-use by carrier	Final energy consumption from gaseous motor fuels - methane in freight transport	TWh	Excl. International aviation and maritime	gazcffre	recalgazcffre	0.0068789	0.194904	0.45637	0.891074	2.00407	3.34399	5.10097	7.00942
	Transport	elc	FEC by end-use by carrier	Final electricity consumption in freight transport	TWh	Excl. International aviation and maritime	elccffre	recalelccffre	0.395981	0.348085	0.480764	1.33757	2.53862	3.52992	4.30708	4.4444
	Transport	hyd	FEC by end-use by carrier	Final energy consumption from gaseous motor fuels - hydrogen in freight transport	TWh	Excl. International aviation and maritime	hydcffre	recalhydcffre	0	0	0	0.119758	0.613093	1.65419	3.2269	4.1542
	Transport		Total FEC	Total final energy consumption (excl. International aviation and maritime)	TWh	Excl. International aviation and maritime	toccftra	caltoccftra	103.205	102.413	83.5088	57.8329	41.2961	31.4725	26.7249	24.6691
	Transport	lqf	FEC by carrier	Liquid fuels	TWh	Excl. International aviation and maritime	lqfcftra	callqfcftra	101.6	100.381	78.6278	49.8129	28.8316	15.103	6.45197	0.994889
	Transport	gaz	FEC by carrier	Methane	TWh	Excl. International aviation and maritime	gazcftra	calgazcftra	0.0386033	0.32493	0.568758	0.954034	2.08772	3.58504	5.49122	7.5423
	Transport	hyd	FEC by carrier	Hydrogen	TWh	Excl. International aviation and maritime	hydcftra	calhydcftra	0	0	0	0.119758	0.613093	1.77776	3.70626	5.07157
	Transport	elc	FEC by carrier	Electricity	TWh	Excl. International aviation and maritime	elccftra	calelccftra	1.5667	1.7066	4.31226	6.94617	9.76367	11.0067	11.0754	11.0604
	Transport		International	Passenger-kilometres travelled on international flights	Gpkm		pkmavi		29.2101	29.2101	27	21	15	15	15	15
	Transport		International	Total tonne-kilometres for international water freight transport	Gtkm		tkmflvint		2177.3	2490.38	2607.11	2379.74	2128.84	1850.58	1540.2	1191.82
	Transport	lqf	FEC by end-use	Final liquid fuels consumption on international flights	TWh		lqfcfavi	calcflqfmobavi	11.004	10.8954	9.30717	6.89157	4.6524	4.3602	4.10595	3.8874
	Transport	lqf	FEC by end-use by carrier	Final liquid fuels consumption on international water freight transport	TWh		lqfcffrewati	calcflqffrewati	87.0922	95.3458	87.4003	69.1257	52.9169	38.774	26.6968	16.6855
	Transport	gaz	FEC by end-use by carrier	Final NGV / biomethane consumption on international water freight transport	TWh		ngvcffrewati	calcfngvfrewati	0	0	7.94548	13.8251	17.639	19.387	19.0692	16.6855
	Industry		Production	Production of crude steel	kt		prdacb		7257	7760	7409.86	7059.72	6701.17	6342.62	6255.53	6168.45
	Industry		Production	- Production of primary steel	kt		prdacboxy		4809	5664.8	5056.36	4447.92	3826.33	3204.74	3051.96	2899.17
	Industry		Production	- Production of recycled steel	kt		prdacbele		2448	2095.2	2353.5	2611.79	2874.83	3137.87	3203.58	3269.28
	Industry		Production	Production of cement	kt		prdcim		6275	6773	6318.31	5863.63	5410.44	4957.25	4831.75	4706.25
	Industry		Production	Production of paper	kt		prdpap		2123	1765	1773.7	1782.4	1818.95	1855.5	1830.03	1804.55
	Industry		Efficiency	Unit consumption of steel industry	MWh/kt		cutocacb		3909.81	3954.28	3590.34	3226.4	2891.98	2557.57	2428.78	2300
	Industry		Efficiency	Unit consumption of cement	MWh/kt		cutoccim		879.681	904.114	848.209	792.304	739.527	686.749	668.375	650
	Industry		Efficiency	Unit consumption of pulp and paper	MWh/kt		cutocppp		3888.55	4275.63	3884.99	3494.35	3108.26	2722.17	2611.08	2500
	Industry		FEC by end-use	Total Final Energy Consumption of the steel industry	TWh		toccfsid1		28.3735	30.6852	27.0557	23.4262	19.8239	16.2217	15.2046	14.1874
	Industry		FEC by end-use	Total Final Energy Consumption of the cement industry	TWh		toccfcim		5.52	6.12357	5.44938	4.77519	4.08979	3.40439	3.23172	3.05906
	Industry		FEC by end-use	Total Final Energy Consumption of the paper, pulp and printing industry	TWh		toccfppp		8.2554	7.54649	6.87876	6.21104	5.63101	5.05099	4.78118	4.51138
	Industry		FEC by end-use	Total chemical industry	TWh		toccfchi		49.388	49.388	46.1489	42.9098	39.8632	36.8166	35.7407	34.6647
	Industry		Total FEC	Total FEC of industry (excl. consumption of the energy sector)	TWh		toccfind		139.568	138.669	131.327	113.819	100.829	90.2697	83.8864	82.1921
	Industry	cms	FEC by carrier	Solid fossil fuels (coal ...)	TWh		cmscfind		19.5395	21.6	15.9559	9.92834	5.18292	0	0	0
	Industry	enc	FEC by carrier	Solid biomass	TWh		enccfind		9.76975	9.47914	9.0247	7.86268	7.00343	6.31888	5.87205	5.75345
	Industry	lqf	FEC by carrier	Oil	TWh		petcfind		19.5395	14.5075	10.7167	6.66833	3.48109	2.02204	0	0
	Industry	gaz	FEC by carrier	Gas grid / gas consumed locally	TWh	Both gaz and biogaz are included in this indicator	gazcfind		47.4531	49.9079	42.0676	31.9545	15.0608	11.7351	7.54978	7.39729
	Industry	elc	FEC by carrier	Electricity	TWh		elccfind		37.6833	37.9002	48.7991	53.4786	57.7343	59.2169	60.3982	59.1783
	Industry	vap	FEC by carrier	Heating networks	TWh	Only heat coming from heating networks	vapcfind		5.58271	5.27448	4.76303	3.92681	3.29229	2.85252	2.51659	2.46576
	Industry	hyd	FEC by carrier	Hydrogen	TWh		hydcfind		0	0	0	0	9.07465	8.12427	7.54978	7.39729
	Industry		Non-energy	Total non-energy consumption for the feedstock production (including chemicals and oxygen steel)	TWh		cfneind		50.7143	51.4777	50.4805	49.4834	42.8003	41.0328	39.1314	37.2299
	Industry	cms	Non-energy by carrier	Non-energy consumption of solid fossil fuels (coal...) for the feedstock production	TWh		cmscfneind		4.28963	5.053	4.98432	4.91564	0	0	0	0
	Industry	enc	Non-energy by carrier	Non-energy consumption of solid biomass for the feedstock production	TWh		enccfneind		0	0	0	0	0	0	0	0
	Industry	gaz	Non-energy by carrier	Non-energy consumption of gas for the feedstock production	TWh		gazcfneind		6.81554	6.81554	6.67923	6.54292	4.95692	3.37093	2.20543	1.03994
	Industry	lqf	Non-energy by carrier	Non-energy consumption of oil for the feedstock production	TWh		petcfneind		39.6092	39.6092	38.817	38.0248	29.0819	20.139	13.692	7.24493
	Industry	hyd	Non-energy by carrier	Non-energy consumption of hydrogen for the feedstock production	TWh		hydcfneind		0	0	0	0	8.76143	17.5229	23.2339	28.945
	Energy		AFOLUB	Domestic production of solid biomass	TWh		prodomboi		15.9544	15.9332	15.8737	15.7878	15.6924	15.6064	15.547	15.5257
	Energy		AFOLUB	Domestic production of liquid biomass	TWh		prodomblq		5.24333	5.17739	4.99261	4.72561	4.42925	4.16225	3.97747	3.91153
	Energy		AFOLUB	Total primary production of biogas	TWh		prodombgr		2.64676	2.89879	3.60499	4.62547	5.75812	6.7786	7.48479	7.73683
	Energy		AFOLUB	Methane production by pyrogasification/methanation	TWh		promet
	Energy		VRES	Solar photovoltaic Production	TWh		prospv		3.056	5.476	10.1178	16.5564	25.7544	36.792	41.391	45.99
	Energy		VRES	Installed capacity of solar photovoltaics	GW		caispv		3.2	6.272	11	18	28	40	45	50
	Energy		VRES	Average load factor for solar photovoltaics	%		fchspv		0.109018	0.0764824	0.105	0.105	0.105	0.105	0.105	0.105
	Energy		VRES	Onshore wind-generated electricity	TWh		proeon		2.961	4.125	6.62074	10.3253	14.7111	14.7496	28.5138	32.5872
	Energy		VRES	Installed onshore wind capacity	GW		caieon		1.517	2.459	3.8	5.2	6.6	8.2	10.5	12
	Energy		VRES	Average load factor for onshore wind	%		fcheon		0.222817	0.2035	0.198893	0.22667	0.254446	0.205334	0.31	0.31
	Energy		VRES	Offshore wind-generated electricity	TWh		proeof		2.558	6.733	7.3186	14.509	20.5156	26.1263	28.7328	28.7328
	Energy		VRES	Installed offshore wind capacity	GW		caieof		0.712	2.254	2.254	4.353	6	8	8	8
	Energy		VRES	Average load factor for offshore wind	%		fcheof		0.410125	0.4359	0.370655	0.380491	0.390328	0.372807	0.41	0.41
	Energy		VRES	Marine energy Production	TWh		proenm		0	0	0	0	0	0	0	0
	Energy		VRES	Installed marine energy sources capacity	GW		caienm		0	0	0	0	0	0	0	0
	Energy		VRES	Average load factor for marine energy sources	%		fchenm
	Energy		VRES	Total hydropower production	TWh		prohdr		0.6368	0.57	0.6	0.6	0.6	0.6	0.6	0.6
	Energy		VRES	Installed hydropower capacity	GW		caihdr		0.106	0.116	0.129	0.129	0.129	0.129	0.129	0.129
	Energy		VRES	High-temperature geothermal energy & CSP Production	TWh		proght
	Energy		VRES	Installed capacity in high-temperature geothermal energy & CSP	GW		caight		0	0	0	0	0	0	0	0
	Energy		VRES	Average load factor for high-temperature geothermal energy & CSP	%		fchght
	Energy	nuc	Thermal Plants Elec	Nuclear production	TWh	Net electricity production: excludes electricity consumed by the plant itself	proelcnuc		26.103	43.524	16.8	16.8	0	0	0	0
	Energy	cms	Thermal Plants Elec	Coal-fired power generation	TWh	Net electricity production: excludes electricity consumed by the plant itself	proelccms		4	1.834	1.8	1.8	0.9	0	0	0
	Energy	lqf	Thermal Plants Elec	Oil-fired power generation	TWh	Net electricity production: excludes electricity consumed by the plant itself	proelcpet		0.0130625	0.088	0	0	0	0	0	0
	Energy	gaz	Thermal Plants Elec	Gas-fired power generation	TWh	Net electricity production: excludes electricity consumed by the plant itself	proelcgaz		12.8185	15.4965	13.9907	12.4849	10.2263	6.46185	0.438753	0
	Energy	enc	Thermal Plants Elec	Energy production from solid biomass power plants	TWh	Net electricity production: excludes electricity consumed by the plant itself	proelcboi		2.22116	1.96599	2	2	2	1	0	0
	Energy	wst	Thermal Plants Elec	Energy production from solid waste power plants	TWh	Net electricity production: excludes electricity consumed by the plant itself	proelcwst		0.931378	0.815101	0.8	0.8	0.8	0.4	0	0
	Energy	hyd	Thermal Plants Elec	Power production from hydrogen power plants	TWh	Net electricity production: excludes electricity consumed by the plant itself	proelchyd
	Energy		Power-to-gas	Production of H2 via electrolysis	TWh		prohyd		0	0	0	0	0.192944	4.8479	8.51997	11.0922
	Energy		Power-to-gas	Production of methane via methanation	TWh	Production of e-CH4	prohydmet		0	0	0.101205	0.534468	1.56774	3.30823	4.68122	5.643
	Energy		Power-to-gas	Production of liquid e-fuel from electricity	TWh		prohydcl		0	0	0	0.329177	0.87382	1.64429	2.36217	3.17124
	Energy		Losses	Losses of the entire power grid	%		perreselc		0.078	0.079	0.08	0.08	0.08	0.08	0.08	0.08
	Energy		Losses	Gas network losses	%		perresgaz		0.0018102	0.0018102	0.0018102	0.0018102	0.0018102	0.0018102	0.0018102	0.0018102
	Energy		Losses	Heating network losses	%		perrescha		0.1	0.1	0.1	0.1	0.1	0.1	0.1	0.1
	Energy	cms	CHP	Potential power output from coal-fired CHP plants	TWh		prbelcchpcms		0.040677	0.0907601	0.0787747	0	0	0	0	0
	Energy	cms	CHP	Potential heat energy output from coal-fired CHP plants	TWh		prbvapchpcms		0.0322313	0.0817352	0.0730724	0	0	0	0	0
	Energy	lqf	CHP	Potential power output from oil-fired CHP plants	TWh		prbelcchppet		0.138266	0.0628265	0.0267737	0	0	0	0	0
	Energy	lqf	CHP	Potential heat energy output from oil-fired CHP plants	TWh		prbvapchppet		0.107077	0.0556772	0.0244753	0	0	0	0	0
	Energy	gaz	CHP	Potential power output from methane-fired CHP plants	TWh	Both gaz and biogaz are included in this indicator	prbelcchpgaz		11.4152	13.1602	12.9456	12.0944	10.5477	8.90441	6.67284	5.50705
	Energy	gaz	CHP	Potential heat energy output from methane-fired CHP plants	TWh	Both gaz and biogaz are included in this indicator	prbvapchpgaz		6.30894	4.65497	5.63761	5.26694	4.59336	3.87773	2.90592	2.39823
	Energy	enc	CHP	Potential power output from solid biomass CHP plants	TWh		prbelcchpboi		1.21985	1.24831	1.26929	1.26929	1.26929	1.26929	1.26929	1.26929
	Energy	enc	CHP	Potential heat energy output from solid biomass CHP plants	TWh		prbvapchpboi		0.068333	0.12325	0.07125	0.07125	0.07125	0.07125	0.07125	0.07125
	Energy	wst	CHP	Potential power output from waste-to-energy CHP plants	TWh		prbelcchpwst		1.10294	1.25759	1	1	1	1	1	1
	Energy	wst	CHP	Potential heat energy output from waste-to-energy CHP plants	TWh		prbvapchpwst		0.79575	0.828417	0.8	0.8	0.8	0.8	0.8	0.8
	Energy	hyd	CHP	Potential power output from hydrogen CHP	TWh		prbelcchphyd		0	0	0	0.636549	1.86136	2.96814	4.44856	5.50705
	Energy	hyd	CHP	Potential heat energy output from hydrogen CHP	TWh		prbvapchphyd		0	0	0	0.277207	0.810594	1.29258	1.93728	2.39823
	Energy	geo	CHP	Potential power output from geothermal CHP	TWh		prbelcchpgeo		0	0	0	0	0	0	0	0
	Energy	geo	CHP	Potential heat energy output from geothermal CHP	TWh		prbvapchpgeo
	Energy	wst	Heat	Total potential heat energy output from household waste incineration	TWh		prbrchinc		0	0	0.5	0.5	0.5	0.5	0.5	0.5
	Energy	ind	Heat	Total potential heat energy output from heat recovery in industry	TWh		prbrchind		0	0.5	1	2	6	6	6	6
	Energy	geo	Heat	Total potential heat energy output from geothermal energy	TWh		prbrchgeo		0	0	0	0.5	0.5	1	1	1
	Energy	enc	Heat	Total potential heat energy output for heating networks from solid biomass power plants	TWh		prbrchboi
	Energy	gaz	Heat	Total potential heat energy output for heating networks from gas-fired power plants	TWh	Both gaz and biogaz are included in this indicator	prbrchgaz
	Energy	lqf	Heat	Total potential heat energy output for heating networks from oil-fired power plants	TWh		prbrchpet
	Energy	cms	Heat	Total potential heat energy output for heating networks from coal-fired power plants	TWh		prbrchcms
	Energy	sth	Heat	Total potential heat energy output for heating networks from centralised solar thermal	TWh		prbrchsth
	Energy	pac	Heat	Total potential heat energy output from centralised heat pumps	TWh		prbrchpac		0	0	0.5	1	2	4	5	5
	Energy	cms	Primary production	Domestic production of solid fossil fuels (coal…)	TWh		prodomcms		0	0	0	0	0	0	0	0
	Energy	lqf	Primary production	Domestic petroleum production	TWh		prodompet		0	0	0	0	0	0	0	0
	Energy	gaz	Primary production	Domestic natural gas production	TWh		prodomgaz		0	0	0	0	0	0	0	0
	Energy	nuc	Efficiency	Average electrical efficiency of nuclear plants	%		rdmelcnuc		0.33	0.33	0.33	0.33	0.33	0.33	0.33	0.33
	Energy	cms	Efficiency	Average electrical efficiency of coal-fired power plants	%		rdmelccms		0.393502	0.409919	0.409919	0.409919	0.409919	0.409919	0.409919	0.409919
	Energy	lqf	Efficiency	Average electrical efficiency of oil-fired power plants	%		rdmelcpet		0.362524	0.362524	0.362524	0.362524	0.362524	0.362524	0.362524	0.362524
	Energy	gaz	Efficiency	Average electrical efficiency of gas-fired power plants	%		rdmelcgaz		0.570579	0.570579	0.570579	0.570579	0.570579	0.570579	0.570579	0.570579
	Energy	enc	Efficiency	Average electrical efficiency of solid biomass power plants	%		rdmelcboi		0.35923	0.350656	0.350656	0.350656	0.350656	0.350656	0.350656	0.350656
	Energy	wst	Efficiency	Average electrical efficiency of solid waste power plants	%		rdmelcwst		0.202281	0.199302	0.199302	0.199302	0.199302	0.199302	0.199302	0.199302
	Energy	hyd	Efficiency	Average electrical efficiency of hydrogen power plants	%		rdmelchyd
	Energy	enc	Efficiency	Average energy-to-heat conversion efficiency of solid biomass power plants	%		rdmrchboi
	Energy	gaz	Efficiency	Average energy-to-heat conversion efficiency of gas-fired power plants	%		rdmrchgaz
	Energy	lqf	Efficiency	Average energy-to-heat conversion efficiency of oil-fired power plants	%		rdmrchpet
	Energy	cms	Efficiency	Average energy-to-heat conversion efficiency of coal-fired power plants	%		rdmrchcms
	Energy	pac	Efficiency	Average conversion efficiency of centralised heat pumps	%		rdmrchpac		3	3	3	3	3	3	3	3
	Macro		GHG	GHG emissions from non-energy sources in industry (process emissions)	MtCO2e		ghgindnes		11.9093	11.8326	9.91917	8.00571	6.06522	4.12473	3.62992	3.13511
	Macro		GHG	GHG emissions from non-energy sources in waste management	MtCO2e		ghgwstnes		1.6	1.3	1	0.8	0.8	0.8	0.8	0.8
	Macro		GHG	GHG emissions from non-energy sources in other sectors (industrial product use)	MtCO2eq		ghgothnes		2.92075	2.56789	2.21503	1.6714	1.12778	0.58415	0.292075	0
	Macro		GHG	Total GHG emissions from the LULUCF sector	MtCO2eq	All gases	calsolghgtotluf		-1.18224	-1.15368	-1.07368	-0.958064	-0.829744	-0.714131	-0.634125	-0.605571
	Macro		GHG	Total net GHG emissions from non-energy sources in agriculture (excl. LULUCF)	MtCO2eq	All gases	soltneghgagrnes		8.75027	8.52236	7.88375	6.96095	5.93671	5.01391	4.37531	4.14739

## Sheet: BG
BG	<<< back to contents
				STRUCTURE
				Residential: General indicators
				Residential: Final Energy Consumption (FEC) by carrier
				Residential: Final Energy Consumption (FEC) by end-use
				Residential: Final Energy Consumption (FEC) by end-use by carrier
				Tertiary: Final Energy Consumption (FEC) by carrier
				Transport: Mobility
				Transport: Freight
				Transport: Final Energy Consumption (FEC) by carrier
				Transport: International
				Industry: Production
				Industry: Unit Consumption
				Industry: Final Energy Consumption (FEC) by end-use
				Industry: Final Energy Consumption (FEC) by carrier
				Industry: Non-Energy Consumption
				Bioenergies Production
				Energy: Variable renewable energy sources (VRES)
				Energy: Thermal power plants net electricity production
				Energy: Power-to-gas
				Energy: Losses
				Energy: Combined Heat and Power (CHP)
				Energy: Heat production from district heating networks
				Energy: Domestic Primary Production
				Energy: Efficiency
				Macro: Greenhouse Gases
	Sector	Vector	Category	Indicator	Unit	Perimeter Precisions	Indicator Code	Alternative Code	2015	2020	2025	2030	2035	2040	2045	2050
	Macro		General	Total population	k		pop	pop	7177.99	6949.55	6690.39	6450.3	6224.05	6016.72	5828.43	5655.03
	Residential		General	Total floor area	Mm²	Only occupied buildings	totsurlog	totsurlog	222.555	224.402	224.631	224.858	224.969	225.206	225.648	226.201
	Residential		General	Per capita residential floor area	m²/person	Only occupied buildings	surlogcap	surlogcap	31.0052	32.2902	33.5752	34.8601	36.1451	37.4301	38.715	40
	Residential		General	Heating needs in final energy of the average housing stock	kWh/m²		caleelpref		81.0909	77.8397	74.8373	64.6517	60.113	55.8859	52.2125	48.7751
	Residential		General	Renovation pace of dwellings	% cumul		trvcumres
	Residential		Total FEC	Total final energy consumption	TWh		toccfres	caltoccfres	28.5772	27.8541	26.3918	23.2091	21.6381	20.327	19.192	18.2771
	Residential	cms	FEC by carrier	Solid fossil fuels (coal ...)	TWh		cmscfres	calcmscfres	1.73831	1.68277	1.29298	0.837114	0.517485	0.238971	0	0
	Residential	enc	FEC by carrier	Solid biomass	TWh		enccfres	calenccfres	11.0662	10.7129	9.25776	7.10456	5.76674	4.58863	3.58924	3.36378
	Residential	lqf	FEC by carrier	Oil	TWh		petcfres	calpetcfres	0.147097	0.142142	0.104035	0.0653386	0.033239	0.00628984	0	0
	Residential	gaz	FEC by carrier	Gas grid / gas consumed locally	TWh	Both gaz and biogaz are included in this indicator	gazcfres	calgazcfres	1.10351	1.06978	0.810382	0.517913	0.313482	0.137635	0	0
	Residential	elc	FEC by carrier	Electricity	TWh	Includes electricity consumption of heat pumps	elccfres	calelccfres	9.95111	9.79979	9.08059	8.25721	7.76331	7.38392	7.05898	6.86775
	Residential	vap	FEC by carrier	Heating networks	TWh		vapcfres	calvapcfres	4.45299	4.33088	4.6094	4.40479	4.49393	4.59155	4.698	4.42449
	Residential	pac	FEC by carrier	Ambient heat (heat pumps…)	TWh	Heat extracted from the colder source. Excludes electricity consumed by the heat pump itself.	paccfres	calpaccfres	0	0	1.09935	1.87838	2.59236	3.20786	3.66044	3.44524
	Residential	sth	FEC by carrier	Thermal solar	TWh		sthcfres	calsthcfres	0.117905	0.115854	0.137296	0.143836	0.157513	0.172108	0.185351	0.175855
	Residential		FEC by end-use	Space heating	TWh	Includes ambient heat extracted from the colder source.	toccfreschf	caltoccfreschf	18.0472	17.4674	16.8108	14.5375	13.5235	12.5858	11.7816	11.033
	Residential		FEC by end-use	Domestic hot water	TWh	Includes ambient heat extracted from the colder source.	toccfresecs		4.51759	4.43901	3.88017	3.13422	2.73158	2.4991	2.35237	2.28238
	Residential		FEC by end-use	Specific electricity	TWh	It includes all domestic electrical appliances, excluding large cooking appliances which are included in cooking indicators. It includes building management consumption: auxiliaries for heating systems (boiler circulators, thermostats), mechanical ventilation systems, home automation systems (sensors, cameras, roller shutters, automatic doors, home boxes...), consumption in common areas of buildi…	elecfresels	caltotelccfresdom	4.7093	4.62176	4.36237	4.12191	3.89637	3.6883	3.49706	3.39302
	Residential		FEC by end-use	Cooling	TWh		toccfrescli	caltoccfrescli	0.117079	0.181045	0.239461	0.410721	0.569861	0.718643	0.771289	0.821243
	Residential		FEC by end-use	Domestic cooking	TWh		toccfrescui		1.186	1.14494	1.09904	1.00482	0.916706	0.835066	0.789672	0.747492
	Residential	cms	FEC by end-use by carrier	Final energy consumption from solid fossil fuels (coal ...) for space heating	TWh		cmscfreschf	calcmscfreschf	1.70654	1.65171	1.2717	0.824794	0.511513	0.238023	0	0
	Residential	enc	FEC by end-use by carrier	Final energy consumption from solid biomass for space heating	TWh		enccfreschf	calenccfreschf	10.7509	10.4055	9.01373	6.92949	5.64122	4.50091	3.51202	3.28885
	Residential	lqf	FEC by end-use by carrier	Final oil consumption for space heating	TWh		petcfreschf	calpetcfreschf	0.0111228	0.0107654	0.00828857	0.00537579	0.00333391	0.00155137	0	0
	Residential	gaz	FEC by end-use by carrier	Final energy consumption from gas grid / gas consumed locally for space heating	TWh	Both gaz and biogaz are included in this indicator	gazcfreschf	calgazcfreschf	0.956148	0.925429	0.712512	0.46212	0.286593	0.133361	0	0
	Residential	elc	FEC by end-use by carrier	Final electricity consumption for space heating	TWh	Includes electricity consumptions of heat pumps	elccfreschf	calelccfreschf	1.5913	1.54017	1.48504	1.28662	1.19911	1.11804	1.04854	0.98191
	Residential	vap	FEC by end-use by carrier	Final energy consumption from heating networks for space heating	TWh		vapcfreschf	calvapcfreschf	3.03117	2.93379	3.3882	3.41835	3.63422	3.80501	3.95763	3.70615
	Residential	pac	FEC by end-use by carrier	Final energy consumption from ambient heat (heat pumps…) for space heating	TWh	Heat extracted from the colder source. Excludes electricity consumed by the heat pump itself.	paccfreschf	calpaccfreschf	0	0	0.897672	1.55256	2.16642	2.68827	3.14561	2.94573
	Residential	sth	FEC by end-use by carrier	Final energy consumption from thermal solar for space heating	TWh		sthcfreschf	calsthcfreschf	0	0	0.0336215	0.0581499	0.0811413	0.100687	0.117816	0.11033
	Residential	cms	FEC by end-use by carrier	Final energy consumption from solid fossil fuels (coal ...) for domestic hot water	TWh		cmscfresecs	cmscfresecs	0.0225181	0.0221264	0.0147474	0.0082019	0.0039145	0.000622845	0	0
	Residential	enc	FEC by end-use by carrier	Final energy consumption from solid biomass for domestic hot water	TWh		enccfresecs	enccfresecs	0.17445	0.171416	0.144502	0.112414	0.0942176	0.0827639	0.0772237	0.0749262
	Residential	lqf	FEC by end-use by carrier	Final oil consumption for domestic hot water	TWh		petcfresecs	petcfresecs	0.00642964	0.00631779	0.00421085	0.0023419	0.00111771	0.000177842	0	0
	Residential	gaz	FEC by end-use by carrier	Final energy consumption from gas grid / gas consumed locally for domestic hot water	TWh	Both gaz and biogaz are included in this indicator	gazcfresecs	gazcfresecs	0.121094	0.118987	0.0793059	0.0441067	0.0210507	0.00334942	0	0
	Residential	elc	FEC by end-use by carrier	Final electricity consumption for domestic hot water	TWh	Includes electricity consumptions of heat pumps	elccfresecs	elccfresecs	2.65337	2.60722	2.11084	1.56922	1.24925	1.03464	0.952425	0.92409
	Residential	vap	FEC by end-use by carrier	Final energy consumption from heating networks for domestic hot water	TWh		vapcfresecs	vapcfresecs	1.42182	1.39709	1.2212	0.986433	0.859709	0.786543	0.740361	0.718335
	Residential	pac	FEC by end-use by carrier	Final energy consumption from ambient heat (heat pumps…) for domestic hot water	TWh	Heat extracted from the colder source. Excludes electricity consumed by the heat pump itself.	paccfresecs	paccfresecs	0	0	0.201682	0.325819	0.425943	0.519591	0.514824	0.499508
	Residential	sth	FEC by end-use by carrier	Final energy consumption from thermal solar for domestic hot water	TWh		sthcfresecs	sthcfresecs	0.117905	0.115854	0.103674	0.0856861	0.0763714	0.0714209	0.0675343	0.0655252
	Residential	cms	FEC by end-use by carrier	Final energy consumption from solid fossil fuels (coal ...) for domestic cooking	TWh		cmscfrescui	cmscfrescui	0.00925847	0.0089379	0.00654198	0.00411813	0.00205742	0.000325946	0	0
	Residential	enc	FEC by end-use by carrier	Final energy consumption from solid biomass for domestic cooking	TWh		enccfrescui	enccfrescui	0.14086	0.135983	0.0995306	0.0626539	0.0313019	0.00495899	0	0
	Residential	lqf	FEC by end-use by carrier	Final oil consumption for domestic cooking	TWh		petcfrescui	petcfrescui	0.129544	0.125059	0.0915353	0.0576209	0.0287874	0.00456063	0	0
	Residential	gaz	FEC by end-use by carrier	Final energy consumption from gas grid / gas consumed locally for domestic cooking	TWh	Both gaz and biogaz are included in this indicator	gazcfrescui	gazcfrescui	0.0262719	0.0253622	0.0185635	0.0116856	0.00583814	0.000924905	0	0
	Residential	elc	FEC by end-use by carrier	Final electricity consumption for domestic cooking	TWh		elccfrescui	elccfrescui	0.880065	0.849594	0.882871	0.868737	0.848722	0.824296	0.789672	0.747492
	Tertiary		Total FEC	Total final energy consumption	TWh		toccfter	caltoccfter	12.1013	12.2228	11.5413	10.8672	10.1943	9.53321	9.3373	9.1546
	Tertiary	cms	FEC by carrier	Solid fossil fuels (coal ...)	TWh		cmscfter	calcmscfter	0.0257027	0.0259608	0.0202235	0.015003	0.0102849	0.00607446	0	0
	Tertiary	enc	FEC by carrier	Solid biomass	TWh		enccfter	calenccfter	0.947675	0.957189	0.967799	0.97151	0.967863	0.957938	1.02698	1.00689
	Tertiary	lqf	FEC by carrier	Oil	TWh		petcfter	calpetcfter	0.265736	0.268404	0.209088	0.155114	0.106334	0.0628028	0	0
	Tertiary	gaz	FEC by carrier	Gas grid / gas consumed locally	TWh	Both gaz and biogaz are included in this indicator	gazcfter	calgazcfter	1.03271	1.04308	0.81256	0.602805	0.413235	0.244065	0	0
	Tertiary	elc	FEC by carrier	Electricity	TWh	Includes electricity consumptions of heat pumps	elccfter	calelccfter	7.39022	7.46443	6.95293	6.45706	5.97304	5.50693	5.26155	5.1586
	Tertiary	vap	FEC by carrier	Heating networks	TWh		vapcfter	calvapcfter	1.355	1.36861	1.47973	1.56978	1.63813	1.68671	1.91199	1.87458
	Tertiary	pac	FEC by carrier	Ambient heat (heat pumps…)	TWh	Heat extracted from the colder source. Excludes electricity consumed by the heat pump itself.	paccfter	calpaccfter	0.937521	0.946934	0.973956	0.992223	1.00129	1.00228	1.09238	1.07101
	Tertiary	sth	FEC by carrier	Thermal solar	TWh		sthcfter	calsthcfter	0.146734	0.148207	0.125058	0.103737	0.0841642	0.0664097	0.0443988	0.04353
	Transport		Mobility	Total number of passenger-kilometres (excl. flights and gentle mobility)	Gpkm	Plane and gentle (bicycle, foot) excluded	pkmter		72.9612	84.3705	87.9063	82.7907	77.9947	73.5674	71.4337	69.472
	Transport		Mobility	Passenger-kilometres travelled by non-motorized mode (bicycle, foot)	Gpkm		pkmnmt
	Transport		Mobility	Passenger-kilometres travelled by rail (train, metro, tram)	Gpkm		pkmfer		2.28948	1.57996	1.46743	2.33549	3.09841	3.90435	4.48309	4.35998
	Transport		Mobility	Passenger-kilometres travelled by road (cars, buses, motorcycles)	Gpkm		pkmrou		70.6718	82.7905	86.4389	80.4552	74.8962	69.6631	66.9506	65.112
	Transport		Mobility	Passenger-kilometres travelled on domestic flights	Gpkm		pkmavd		0.281588	0.14522	0.118478	0.0929566	0.0684523	0.0449025	0.022144	0
	Transport		Mobility	Average number of people per vehicle	person/car		capvp
	Transport		FEC by end-use	Total final energy consumption in passenger mobility	TWh	Excl. International aviation and maritime	toccfmob	recaltoccfmob	25.4351	26.3821	25.2499	17.7524	12.0277	8.51771	5.35964	5.10423
	Transport	lqf	FEC by end-use by carrier	Final liquid fuels consumption in passenger mobility	TWh	Excl. International aviation and maritime	lqfcfmob	recallqfcfmob	25.3551	26.2418	24.1122	14.9073	7.97239	3.64679	0.0109774	0
	Transport	gaz	FEC by end-use by carrier	Final energy consumption from gaseous motor fuels - methane in passenger mobility	TWh	Excl. International aviation and maritime	gazcfmob	recalgazcfmob	0	0	0.0615238	0.18723	0.291865	0.381014	0.461492	0.448819
	Transport	elc	FEC by end-use by carrier	Final electricity consumption in passenger mobility	TWh	Excl. International aviation and maritime	elccfmob	recalelccfmob	0.0800016	0.140354	1.01677	2.48928	3.51757	4.19299	4.55933	4.33657
	Transport	hyd	FEC by end-use by carrier	Final energy consumption from gaseous motor fuels - hydrogen in passenger mobility	TWh	Excl. International aviation and maritime	hydcfmob	recalhydcfmob	0	0	0.0593356	0.168582	0.245888	0.296918	0.327843	0.31884
	Transport		FEC by end-use	Final energy consumption for domestic flights	TWh		lqfcfavd	calcflqfmobavd	0.155556	0.078534	0.0630044	0.0485948	0.0351677	0.0226642	0.0109774	0
	Transport		Freight	Tonne-kilometres travelled by trucks	Gtkm	Domestic only	tkmcam		11.1784	11.0317	8.16512	7.73577	7.16917	6.60256	6.08308	5.56361
	Transport		Freight	Inland waterways goods traffic	Gtkm	Including rivers and domestic maritime, excluding international maritime.	tkmflvdom		5.59	0.929633	4.22035	4.14286	4.06537	3.98788	3.93399	3.8801
	Transport		Freight	Tonne-kilometres transported by rail	Gtkm	Domestic only	tkmfer		3.65	3.78605	3.03015	3.25403	3.61514	3.97625	4.35277	4.72929
	Transport		Freight	Total vehicle-kilometres travelled by light commercial vehicles (LCV)	Gvkm	Domestic only. In Gkm	vkmvlr		2.8971	2.8049	2.7003	2.6034	2.51208	2.4284	2.3524	2.28242
	Transport		FEC by end-use	Total final energy consumption in freight transport (excl. International aviation and maritime)	TWh	Excl. International aviation and maritime	toccffre	recaltoccffre	9.56705	9.45367	9.54598	7.66911	5.8003	3.93402	3.65463	3.38903
	Transport	lqf	FEC by end-use by carrier	Final liquid fuels consumption in freight transport	TWh	Excl. International aviation and maritime	lqfcffre	recallqfcffre	9.43702	9.32313	9.20569	6.76886	4.33575	1.90517	1.43936	1.01445
	Transport	gaz	FEC by end-use by carrier	Final energy consumption from gaseous motor fuels - methane in freight transport	TWh	Excl. International aviation and maritime	gazcffre	recalgazcffre	0	0	0.0569703	0.189901	0.322832	0.455762	0.501192	0.538493
	Transport	elc	FEC by end-use by carrier	Final electricity consumption in freight transport	TWh	Excl. International aviation and maritime	elccffre	recalelccffre	0.130024	0.130535	0.20338	0.447494	0.695701	0.943823	1.03108	1.10864
	Transport	hyd	FEC by end-use by carrier	Final energy consumption from gaseous motor fuels - hydrogen in freight transport	TWh	Excl. International aviation and maritime	hydcffre	recalhydcffre	0	0	0.0799467	0.262861	0.446011	0.629264	0.68299	0.727441
	Transport		Total FEC	Total final energy consumption (excl. International aviation and maritime)	TWh	Excl. International aviation and maritime	toccftra	caltoccftra	35.0021	35.8358	34.7958	25.4215	17.828	12.4517	9.01427	8.49326
	Transport	lqf	FEC by carrier	Liquid fuels	TWh	Excl. International aviation and maritime	lqfcftra	callqfcftra	34.7921	35.5649	33.3179	21.6761	12.3081	5.55196	1.45034	1.01445
	Transport	gaz	FEC by carrier	Methane	TWh	Excl. International aviation and maritime	gazcftra	calgazcftra	0	0	0.118494	0.377131	0.614696	0.836776	0.962684	0.987312
	Transport	hyd	FEC by carrier	Hydrogen	TWh	Excl. International aviation and maritime	hydcftra	calhydcftra	0	0	0.139282	0.431443	0.691898	0.926182	1.01083	1.04628
	Transport	elc	FEC by carrier	Electricity	TWh	Excl. International aviation and maritime	elccftra	calelccftra	0.210026	0.270889	1.22015	2.93678	4.21327	5.13681	5.59041	5.44521
	Transport		International	Passenger-kilometres travelled on international flights	Gpkm		pkmavi		5.69465	5.69465	5.48229	5.69919	5.95285	6.25717	6.62512	7.06878
	Transport		International	Total tonne-kilometres for international water freight transport	Gtkm		tkmflvint		25.2208	23.0397	24.1197	22.0161	19.695	17.1206	14.2492	11.0261
	Transport	lqf	FEC by end-use	Final liquid fuels consumption on international flights	TWh		lqfcfavi	calcflqfmobavi	2.05444	2.05444	1.97783	1.93272	1.88988	1.85106	1.8165	1.78513
	Transport	lqf	FEC by end-use by carrier	Final liquid fuels consumption on international water freight transport	TWh		lqfcffrewati	calcflqffrewati	1.00883	0.882092	0.808584	0.639517	0.489561	0.358717	0.246986	0.154366
	Transport	gaz	FEC by end-use by carrier	Final NGV / biomethane consumption on international water freight transport	TWh		ngvcffrewati	calcfngvfrewati	0	0	0.0735077	0.127903	0.163187	0.179359	0.176418	0.154366
	Industry		Production	Production of crude steel	kt		prdacb		543	565.9	534.312	506.51	487.397	471.758	458.726	456.12
	Industry		Production	- Production of primary steel	kt		prdacboxy		0	0	0	0	0	0	0	0
	Industry		Production	- Production of recycled steel	kt		prdacbele		543	565.9	534.312	506.51	487.397	471.758	458.726	456.12
	Industry		Production	Production of cement	kt		prdcim		2114.4	2456	2036.17	1785.82	1613.71	1472.89	1355.54	1332.07
	Industry		Production	Production of paper	kt		prdpap		351.442	361.42	345.819	327.825	315.454	305.333	296.898	295.211
	Industry		Efficiency	Unit consumption of steel industry	MWh/kt		cutocacb		2355.62	2383.99	2036.65	1689.31	1356.15	1023	1023	1023
	Industry		Efficiency	Unit consumption of cement	MWh/kt		cutoccim		949.247	858.467	932.228	877.767	840.324	809.69	784.161	779.055
	Industry		Efficiency	Unit consumption of pulp and paper	MWh/kt		cutocppp		8040.02	6718.22	7879.22	7364.66	7010.9	6721.46	6480.25	6432.01
	Industry		FEC by end-use	Total Final Energy Consumption of the steel industry	TWh		toccfsid1		1.2791	1.3491	1.08821	0.855652	0.660985	0.482609	0.469277	0.466611
	Industry		FEC by end-use	Total Final Energy Consumption of the cement industry	TWh		toccfcim		2.00709	2.10839	1.89817	1.56754	1.35604	1.19259	1.06296	1.03776
	Industry		FEC by end-use	Total Final Energy Consumption of the paper, pulp and printing industry	TWh		toccfppp		2.8256	2.4281	2.72478	2.41432	2.21162	2.05228	1.92398	1.8988
	Industry		FEC by end-use	Total chemical industry	TWh		toccfchi		10.1395	9.1651	9.88601	9.07485	8.51718	8.0609	7.68067	7.60463
	Industry		Total FEC	Total FEC of industry (excl. consumption of the energy sector)	TWh		toccfind		31.407	31.0799	30.3503	27.377	25.3247	23.6426	22.3871	22.1372
	Industry	cms	FEC by carrier	Solid fossil fuels (coal ...)	TWh		cmscfind		2.1163	2.2832	2.05488	1.32426	0.821952	0	0	0
	Industry	enc	FEC by carrier	Solid biomass	TWh		enccfind		3.3372	3.5509	3.64273	3.9366	4.13863	4.30393	4.44168	4.46923
	Industry	lqf	FEC by carrier	Oil	TWh		petcfind		2.0581	4.6385	4.17465	2.69033	1.66986	0.83493	0.139155	0
	Industry	gaz	FEC by carrier	Gas grid / gas consumed locally	TWh	Both gaz and biogaz are included in this indicator	gazcfind		10.6628	9.5884	8.95487	6.70377	5.23447	4.17523	3.19363	3.00356
	Industry	elc	FEC by carrier	Electricity	TWh		elccfind		8.9419	9.8285	10.4518	12.0317	13.0313	14.1142	14.5769	14.6645
	Industry	vap	FEC by carrier	Heating networks	TWh	Only heat coming from heating networks	vapcfind		4.2907	1.1904	1.07136	0.690432	0.428544	0.214272	0.035712	0
	Industry	hyd	FEC by carrier	Hydrogen	TWh		hydcfind		0	0	0	0	0	0	0	0
	Industry		Non-energy	Total non-energy consumption for the feedstock production (including chemicals and oxygen steel)	TWh		cfneind		9.53113	8.61519	9.29285	8.53036	8.34832	8.19254	8.04266	8.16671
	Industry	cms	Non-energy by carrier	Non-energy consumption of solid fossil fuels (coal...) for the feedstock production	TWh		cmscfneind		0	0	0	0	0	0	0	0
	Industry	enc	Non-energy by carrier	Non-energy consumption of solid biomass for the feedstock production	TWh		enccfneind		0	0	0	0	0	0	0	0
	Industry	gaz	Non-energy by carrier	Non-energy consumption of gas for the feedstock production	TWh		gazcfneind		1.40263	1.26784	1.36757	1.25535	0.902512	0.619328	0.399506	0.231445
	Industry	lqf	Non-energy by carrier	Non-energy consumption of oil for the feedstock production	TWh		petcfneind		8.1285	7.34736	7.92529	7.27501	5.31281	3.73762	2.51381	1.58705
	Industry	hyd	Non-energy by carrier	Non-energy consumption of hydrogen for the feedstock production	TWh		hydcfneind		0	0	0	0	2.133	3.83559	5.12935	6.34821
	Energy		AFOLUB	Domestic production of solid biomass	TWh		prodomboi		12.697	12.9503	13.6602	14.6859	15.8245	16.8502	17.5601	17.8134
	Energy		AFOLUB	Domestic production of liquid biomass	TWh		prodomblq		1.90338	1.89357	1.86609	1.82639	1.78232	1.74261	1.71513	1.70533
	Energy		AFOLUB	Total primary production of biogas	TWh		prodombgr		0.7002	1.65347	4.32447	8.18417	12.4681	16.3278	18.9988	19.9521
	Energy		AFOLUB	Methane production by pyrogasification/methanation	TWh		promet		0	0	0	0.229034	0.514503	0.799971	1.08544	1.37091
	Energy		VRES	Solar photovoltaic Production	TWh		prospv		1.38327	1.48086	4.7976	11.3259	17.8542	24.3825	30.9107	33.4921
	Energy		VRES	Installed capacity of solar photovoltaics	GW		caispv		1.029	1.09736	3.54015	8.35738	13.1746	17.9918	22.8091	24.7138
	Energy		VRES	Average load factor for solar photovoltaics	%		fchspv		0.153458	0.15405	0.154703	0.154703	0.154703	0.154703	0.154703	0.154703
	Energy		VRES	Onshore wind-generated electricity	TWh		proeon		0	1.47713	5.48532	11.7842	18.0832	23.1223	26.6725	26.6725
	Energy		VRES	Installed onshore wind capacity	GW		caieon		0	0.7028	2.47559	5.05712	7.3969	9.03512	9.97615	9.97615
	Energy		VRES	Average load factor for onshore wind	%		fcheon		0	0.239929	0.252941	0.266008	0.279075	0.292142	0.305208	0.305208
	Energy		VRES	Offshore wind-generated electricity	TWh		proeof		0	0	1.77112	5.31337	8.85562	12.3979	15.9401	17.7112
	Energy		VRES	Installed offshore wind capacity	GW		caieof		0	0	0.75	2.11765	3.33333	4.42105	5.4	6
	Energy		VRES	Average load factor for offshore wind	%		fcheof		0	0	0.269578	0.286426	0.303275	0.320123	0.336972	0.336972
	Energy		VRES	Marine energy Production	TWh		proenm
	Energy		VRES	Installed marine energy sources capacity	GW		caienm
	Energy		VRES	Average load factor for marine energy sources	%		fchenm
	Energy		VRES	Total hydropower production	TWh		prohdr		5.66079	4.12348	4.12348	4.12348	4.12348	4.12348	4.12348	4.12348
	Energy		VRES	Installed hydropower capacity	GW		caihdr		2.355	2.515	2.515	2.515	2.515	2.515	2.515	2.515
	Energy		VRES	High-temperature geothermal energy & CSP Production	TWh		proght
	Energy		VRES	Installed capacity in high-temperature geothermal energy & CSP	GW		caight
	Energy		VRES	Average load factor for high-temperature geothermal energy & CSP	%		fchght
	Energy	nuc	Thermal Plants Elec	Nuclear production	TWh	Net electricity production: excludes electricity consumed by the plant itself	proelcnuc		14.528	15.4394	15.0001	14.5608	14.1215	6.84109	0	0
	Energy	cms	Thermal Plants Elec	Coal-fired power generation	TWh	Net electricity production: excludes electricity consumed by the plant itself	proelccms		17.653	14.0063	9.33754	4.66877	0	0	0	0
	Energy	lqf	Thermal Plants Elec	Oil-fired power generation	TWh	Net electricity production: excludes electricity consumed by the plant itself	proelcpet		0.0103453	0.267273	0.133636	0	0	0	0	0
	Energy	gaz	Thermal Plants Elec	Gas-fired power generation	TWh	Net electricity production: excludes electricity consumed by the plant itself	proelcgaz		0.91363	0.515316	0.515316	0.386487	0.257658	0.128829	0	0
	Energy	enc	Thermal Plants Elec	Energy production from solid biomass power plants	TWh	Net electricity production: excludes electricity consumed by the plant itself	proelcboi		0.130078	0.464734	0.371787	0.27884	0.185894	0.0929468	0	0
	Energy	wst	Thermal Plants Elec	Energy production from solid waste power plants	TWh	Net electricity production: excludes electricity consumed by the plant itself	proelcwst		0	0.0139782	0.0111826	0.00838695	0.0055913	0.00279565	0	0
	Energy	hyd	Thermal Plants Elec	Power production from hydrogen power plants	TWh	Net electricity production: excludes electricity consumed by the plant itself	proelchyd		0	0	0	0	0	0	0	0
	Energy		Power-to-gas	Production of H2 via electrolysis	TWh		prohyd		0	0	0.199428	1.1862	6.25466	9.13388	11.9769	13.5508
	Energy		Power-to-gas	Production of methane via methanation	TWh	Production of e-CH4	prohydmet		0	0	0	0.104495	0.329351	0.660673	1.0812	1.4315
	Energy		Power-to-gas	Production of liquid e-fuel from electricity	TWh		prohydcl		0	0	0	0.165537	0.521744	1.04661	1.71279	2.26773
	Energy		Losses	Losses of the entire power grid	%		perreselc		0.11997	0.11997	0.11997	0.11997	0.11997	0.11997	0.11997	0.11997
	Energy		Losses	Gas network losses	%		perresgaz		0.00391724	0.00391724	0.00391724	0.00391724	0.00391724	0.00391724	0.00391724	0.00391724
	Energy		Losses	Heating network losses	%		perrescha		0.09	0.09	0.09	0.09	0.09	0.09	0.09	0.09
	Energy	cms	CHP	Potential power output from coal-fired CHP plants	TWh		prbelcchpcms		1.76344	0.823774	0.549182	0.274591	0	0	0	0
	Energy	cms	CHP	Potential heat energy output from coal-fired CHP plants	TWh		prbvapchpcms		3.52688	1.64755	1.09836	0.549182	0	0	0	0
	Energy	lqf	CHP	Potential power output from oil-fired CHP plants	TWh		prbelcchppet		0.146559	0.0665206	0.0332603	0	0	0	0	0
	Energy	lqf	CHP	Potential heat energy output from oil-fired CHP plants	TWh		prbvapchppet		0.293117	0.0574161	0.0287081	0	0	0	0	0
	Energy	gaz	CHP	Potential power output from methane-fired CHP plants	TWh	Both gaz and biogaz are included in this indicator	prbelcchpgaz		0.796796	1.53963	1.53963	1.15472	0.769813	0.384906	0	0
	Energy	gaz	CHP	Potential heat energy output from methane-fired CHP plants	TWh	Both gaz and biogaz are included in this indicator	prbvapchpgaz		1.59359	3.07925	3.07925	2.30944	1.53963	0.769813	0	0
	Energy	enc	CHP	Potential power output from solid biomass CHP plants	TWh		prbelcchpboi		0.000962313	0.867908	0.851762	0.835616	0.819471	0.803325	0.78718	0.78718
	Energy	enc	CHP	Potential heat energy output from solid biomass CHP plants	TWh		prbvapchpboi		0.00192463	1.64509	1.61449	1.58389	1.55328	1.52268	1.49208	1.49208
	Energy	wst	CHP	Potential power output from waste-to-energy CHP plants	TWh		prbelcchpwst		0	0.0331093	0.0264875	0.0198656	0.0132437	0.00662187	0	0
	Energy	wst	CHP	Potential heat energy output from waste-to-energy CHP plants	TWh		prbvapchpwst		0	0.0471581	0.0377264	0.0282948	0.0188632	0.00943161	0	0
	Energy	hyd	CHP	Potential power output from hydrogen CHP	TWh		prbelcchphyd		0	0	0	0	0	0	0	0
	Energy	hyd	CHP	Potential heat energy output from hydrogen CHP	TWh		prbvapchphyd		0	0	0	0	0	0	0	0
	Energy	geo	CHP	Potential power output from geothermal CHP	TWh		prbelcchpgeo		0	0	0	0	0	0	0	0
	Energy	geo	CHP	Potential heat energy output from geothermal CHP	TWh		prbvapchpgeo		0	0	0	0	0	0	0	0
	Energy	wst	Heat	Total potential heat energy output from household waste incineration	TWh		prbrchinc		0	0.0522797	0.022719	0.0213937	0.0184162	0.00965869	0	0
	Energy	ind	Heat	Total potential heat energy output from heat recovery in industry	TWh		prbrchind		0	0	0.0543375	0.136447	0.264279	0.369614	0.500154	0.468046
	Energy	geo	Heat	Total potential heat energy output from geothermal energy	TWh		prbrchgeo		0	0	0	0	0	0	0	0
	Energy	enc	Heat	Total potential heat energy output for heating networks from solid biomass power plants	TWh		prbrchboi		0	0.106637	0.350358	0.807055	1.5162	2.08768	2.79835	2.60207
	Energy	gaz	Heat	Total potential heat energy output for heating networks from gas-fired power plants	TWh	Both gaz and biogaz are included in this indicator	prbrchgaz		4.82085	2.92128	1.26949	1.19543	1.02906	0.539706	0	0
	Energy	lqf	Heat	Total potential heat energy output for heating networks from oil-fired power plants	TWh		prbrchpet		1.19188	0	0	0	0	0	0	0
	Energy	cms	Heat	Total potential heat energy output for heating networks from coal-fired power plants	TWh		prbrchcms		1.79784	0.420839	0.152402	0.0956743	0	0	0	0
	Energy	sth	Heat	Total potential heat energy output for heating networks from centralised solar thermal	TWh		prbrchsth		0	0	0	0	0	0	0	0
	Energy	pac	Heat	Total potential heat energy output from centralised heat pumps	TWh		prbrchpac		0	0	0.280246	0.703725	1.36302	1.90628	2.57954	2.41394
	Energy	cms	Primary production	Domestic production of solid fossil fuels (coal…)	TWh		prodomcms		67.8233	54.3835	27.1917	0	0	0	0	0
	Energy	lqf	Primary production	Domestic petroleum production	TWh		prodompet		0.295403	0	0	0	0	0	0	0
	Energy	gaz	Primary production	Domestic natural gas production	TWh		prodomgaz		1.21054	0.969202	0.969202	0.969202	0.484601	1.11022e-16	0	0
	Energy	nuc	Efficiency	Average electrical efficiency of nuclear plants	%		rdmelcnuc		0.33	0.33	0.33	0.33	0.33	0.33	0.33	0.33
	Energy	cms	Efficiency	Average electrical efficiency of coal-fired power plants	%		rdmelccms		0.292716	0.290484	0.290484	0.290484	0.290484	0.290484	0.290484	0.290484
	Energy	lqf	Efficiency	Average electrical efficiency of oil-fired power plants	%		rdmelcpet		0.0954952	0.252899	0.252899	0.252899	0.252899	0.252899	0.252899	0.252899
	Energy	gaz	Efficiency	Average electrical efficiency of gas-fired power plants	%		rdmelcgaz		0.540636	0.356867	0.397389	0.437911	0.478434	0.518956	0.559478	0.6
	Energy	enc	Efficiency	Average electrical efficiency of solid biomass power plants	%		rdmelcboi		0.227092	0.259338	0.259338	0.259338	0.259338	0.259338	0.259338	0.259338
	Energy	wst	Efficiency	Average electrical efficiency of solid waste power plants	%		rdmelcwst		0	0.25415	0.25415	0.25415	0.25415	0.25415	0.25415	0.25415
	Energy	hyd	Efficiency	Average electrical efficiency of hydrogen power plants	%		rdmelchyd		0.6	0.6	0.6	0.6	0.6	0.6	0.6	0.6
	Energy	enc	Efficiency	Average energy-to-heat conversion efficiency of solid biomass power plants	%		rdmrchboi		0.2	0.639757	0.674797	0.709838	0.744878	0.779919	0.814959	0.85
	Energy	gaz	Efficiency	Average energy-to-heat conversion efficiency of gas-fired power plants	%		rdmrchgaz		0.881771	0.879176	0.879176	0.879176	0.879176	0.879176	0.879176	0.879176
	Energy	lqf	Efficiency	Average energy-to-heat conversion efficiency of oil-fired power plants	%		rdmrchpet		0.847318	0.2	0.2	0.2	0.2	0.2	0.2	0.2
	Energy	cms	Efficiency	Average energy-to-heat conversion efficiency of coal-fired power plants	%		rdmrchcms		0.681649	0.68948	0.68948	0.68948	0.68948	0.68948	0.68948	0.68948
	Energy	pac	Efficiency	Average conversion efficiency of centralised heat pumps	%		rdmrchpac		3	3	3	3	3	3	3	3
	Macro		GHG	GHG emissions from non-energy sources in industry (process emissions)	MtCO2e		ghgindnes		2.68489	2.65692	2.23533	1.69232	1.26572	0.901813	0.853927	0.844396
	Macro		GHG	GHG emissions from non-energy sources in waste management	MtCO2e		ghgwstnes		3.66454	3.14097	2.61741	2.12406	1.63072	1.13738	0.821489	0.505595
	Macro		GHG	GHG emissions from non-energy sources in other sectors (industrial product use)	MtCO2eq		ghgothnes		1.2221	1.71372	2.20533	1.55169	0.898057	0.24442	0.12221	0
	Macro		GHG	Total GHG emissions from the LULUCF sector	MtCO2eq	All gases	calsolghgtotluf		-6.44252	-6.05666	-4.97549	-3.41314	-1.67908	-0.116737	0.964437	1.3503
	Macro		GHG	Total net GHG emissions from non-energy sources in agriculture (excl. LULUCF)	MtCO2eq	All gases	soltneghgagrnes		-0.724933	-0.434031	0.381058	1.5589	2.8662	4.04403	4.85912	5.15003

## Sheet: CH
CH	<<< back to contents
				STRUCTURE
				Residential: General indicators
				Residential: Final Energy Consumption (FEC) by carrier
				Residential: Final Energy Consumption (FEC) by end-use
				Residential: Final Energy Consumption (FEC) by end-use by carrier
				Tertiary: Final Energy Consumption (FEC) by carrier
				Transport: Mobility
				Transport: Freight
				Transport: Final Energy Consumption (FEC) by carrier
				Transport: International
				Industry: Production
				Industry: Unit Consumption
				Industry: Final Energy Consumption (FEC) by end-use
				Industry: Final Energy Consumption (FEC) by carrier
				Industry: Non-Energy Consumption
				Bioenergies Production
				Energy: Variable renewable energy sources (VRES)
				Energy: Thermal power plants net electricity production
				Energy: Power-to-gas
				Energy: Losses
				Energy: Combined Heat and Power (CHP)
				Energy: Heat production from district heating networks
				Energy: Domestic Primary Production
				Energy: Efficiency
				Macro: Greenhouse Gases
	Sector	Vector	Category	Indicator	Unit	Perimeter Precisions	Indicator Code	Alternative Code	2015	2020	2025	2030	2035	2040	2045	2050
	Macro		General	Total population	k		pop	pop	8327	8580.27	8811.47	9076.65	9318.55	9542.92	9756.96	9959.38
	Residential		General	Total floor area	Mm²	Only occupied buildings	totsurlog	totsurlog	362.569	373.597	383.663	395.209	405.742	415.511	424.831	433.645
	Residential		General	Per capita residential floor area	m²/person	Only occupied buildings	surlogcap	surlogcap	43.5414	43.5414	43.5414	43.5414	43.5414	43.5414	43.5414	43.5414
	Residential		General	Heating needs in final energy of the average housing stock	kWh/m²		caleelpref		121.797	112.397	102.997	90.4523	85.0481	79.6439	72.6184	65.5928
	Residential		General	Renovation pace of dwellings	% cumul		trvcumres
	Residential		Total FEC	Total final energy consumption	TWh		toccfres	caltoccfres	64.6705	62.8035	59.0648	53.3107	50.7433	48.3132	45.2251	43.0914
	Residential	cms	FEC by carrier	Solid fossil fuels (coal ...)	TWh		cmscfres	calcmscfres	0.0304434	0.0289483	0.0217937	0.0147864	0.00951567	0.00456278	0	0
	Residential	enc	FEC by carrier	Solid biomass	TWh		enccfres	calenccfres	9.19982	8.85309	7.77751	6.4997	5.77767	5.09969	4.50112	4.17745
	Residential	lqf	FEC by carrier	Oil	TWh		petcfres	calpetcfres	22.1913	21.3355	15.9224	10.597	6.61829	2.94445	0	0
	Residential	gaz	FEC by carrier	Gas grid / gas consumed locally	TWh	Both gaz and biogaz are included in this indicator	gazcfres	calgazcfres	13.5825	13.0946	9.7511	6.45827	4.00208	1.74372	0	0
	Residential	elc	FEC by carrier	Electricity	TWh	Includes electricity consumption of heat pumps	elccfres	calelccfres	17.0277	16.9544	18.237	18.7059	19.4996	20.2097	20.0626	19.6501
	Residential	vap	FEC by carrier	Heating networks	TWh		vapcfres	calvapcfres	2.6388	2.53702	2.78049	2.853	3.08719	3.29672	3.4016	3.16163
	Residential	pac	FEC by carrier	Ambient heat (heat pumps…)	TWh	Heat extracted from the colder source. Excludes electricity consumed by the heat pump itself.	paccfres	calpaccfres	0	0	4.47569	8.00627	11.4974	14.693	16.8925	15.7578
	Residential	sth	FEC by carrier	Thermal solar	TWh		sthcfres	calsthcfres	0	0	0.0987794	0.17582	0.251555	0.321391	0.36725	0.344403
	Residential		FEC by end-use	Space heating	TWh	Includes ambient heat extracted from the colder source.	toccfreschf	caltoccfreschf	44.1599	41.9912	39.5163	35.7476	34.5076	33.093	30.8506	28.444
	Residential		FEC by end-use	Domestic hot water	TWh	Includes ambient heat extracted from the colder source.	toccfresecs		8.873	9.07294	8.31436	6.91138	6.24695	5.96282	5.87443	5.9963
	Residential		FEC by end-use	Specific electricity	TWh	It includes all domestic electrical appliances, excluding large cooking appliances which are included in cooking indicators. It includes building management consumption: auxiliaries for heating systems (boiler circulators, thermostats), mechanical ventilation systems, home automation systems (sensors, cameras, roller shutters, automatic doors, home boxes...), consumption in common areas of buildi…	elecfresels	caltotelccfresdom	9.2808	9.30179	8.69933	8.08234	7.39554	6.64968	5.85418	5.97563
	Residential		FEC by end-use	Cooling	TWh		toccfrescli	caltoccfrescli	0.3448	0.401537	0.459852	0.50179	0.544011	0.586651	0.624284	0.662219
	Residential		FEC by end-use	Domestic cooking	TWh		toccfrescui		2.01205	2.03599	2.0749	2.06765	2.04918	2.0211	2.02165	2.01326
	Residential	cms	FEC by end-use by carrier	Final energy consumption from solid fossil fuels (coal ...) for space heating	TWh		cmscfreschf	calcmscfreschf	0.0304434	0.0289483	0.0217937	0.0147864	0.00951567	0.00456278	0	0
	Residential	enc	FEC by end-use by carrier	Final energy consumption from solid biomass for space heating	TWh		enccfreschf	calenccfreschf	7.69046	7.31279	6.58732	5.69269	5.23809	4.77675	4.22319	3.89375
	Residential	lqf	FEC by end-use by carrier	Final oil consumption for space heating	TWh		petcfreschf	calpetcfreschf	18.8296	17.9049	13.4797	9.14555	5.88555	2.82213	0	0
	Residential	gaz	FEC by end-use by carrier	Final energy consumption from gas grid / gas consumed locally for space heating	TWh	Both gaz and biogaz are included in this indicator	gazcfreschf	calgazcfreschf	11.0097	10.469	7.88157	5.34741	3.44128	1.6501	0	0
	Residential	elc	FEC by end-use by carrier	Final electricity consumption for space heating	TWh	Includes electricity consumptions of heat pumps	elccfreschf	calelccfreschf	4.34913	4.13555	5.19737	5.88273	6.81875	7.63255	8.13461	7.50005
	Residential	vap	FEC by end-use by carrier	Final energy consumption from heating networks for space heating	TWh		vapcfreschf	calvapcfreschf	2.25062	2.1401	2.41675	2.55064	2.8139	3.03586	3.14461	2.8993
	Residential	pac	FEC by end-use by carrier	Final energy consumption from ambient heat (heat pumps…) for space heating	TWh	Heat extracted from the colder source. Excludes electricity consumed by the heat pump itself.	paccfreschf	calpaccfreschf	0	0	3.85285	6.97079	10.0935	12.9063	15.0396	13.8664
	Residential	sth	FEC by end-use by carrier	Final energy consumption from thermal solar for space heating	TWh		sthcfreschf	calsthcfreschf	0	0	0.0790328	0.142991	0.207046	0.264744	0.308506	0.28444
	Residential	cms	FEC by end-use by carrier	Final energy consumption from solid fossil fuels (coal ...) for domestic hot water	TWh		cmscfresecs	cmscfresecs	0	0	0	0	0	0	0	0
	Residential	enc	FEC by end-use by carrier	Final energy consumption from solid biomass for domestic hot water	TWh		enccfresecs	enccfresecs	1.22005	1.24754	0.965142	0.654242	0.457538	0.309005	0.277934	0.283701
	Residential	lqf	FEC by end-use by carrier	Final oil consumption for domestic hot water	TWh		petcfresecs	petcfresecs	2.71735	2.77858	1.94153	1.11122	0.550023	0.0913056	0	0
	Residential	gaz	FEC by end-use by carrier	Final energy consumption from gas grid / gas consumed locally for domestic hot water	TWh	Both gaz and biogaz are included in this indicator	gazcfresecs	gazcfresecs	2.07967	2.12653	1.48591	0.850449	0.420949	0.0698789	0	0
	Residential	elc	FEC by end-use by carrier	Final electricity consumption for domestic hot water	TWh	Includes electricity consumptions of heat pumps	elccfresecs	elccfresecs	2.46775	2.52336	2.91545	2.92479	3.09673	3.38838	3.42786	3.49897
	Residential	vap	FEC by end-use by carrier	Final energy consumption from heating networks for domestic hot water	TWh		vapcfresecs	vapcfresecs	0.388179	0.396926	0.363739	0.302361	0.273293	0.260863	0.256996	0.262328
	Residential	pac	FEC by end-use by carrier	Final energy consumption from ambient heat (heat pumps…) for domestic hot water	TWh	Heat extracted from the colder source. Excludes electricity consumed by the heat pump itself.	paccfresecs	paccfresecs	0	0	0.622842	1.03548	1.40391	1.78674	1.8529	1.89134
	Residential	sth	FEC by end-use by carrier	Final energy consumption from thermal solar for domestic hot water	TWh		sthcfresecs	sthcfresecs	0	0	0.0197466	0.032829	0.0445095	0.0566468	0.0587443	0.059963
	Residential	cms	FEC by end-use by carrier	Final energy consumption from solid fossil fuels (coal ...) for domestic cooking	TWh		cmscfrescui	cmscfrescui	0	0	0	0	0	0	0	0
	Residential	enc	FEC by end-use by carrier	Final energy consumption from solid biomass for domestic cooking	TWh		enccfrescui	enccfrescui	0.289316	0.292759	0.22505	0.152768	0.0820391	0.0139256	0	0
	Residential	lqf	FEC by end-use by carrier	Final oil consumption for domestic cooking	TWh		petcfrescui	petcfrescui	0.644379	0.652048	0.501242	0.340254	0.182722	0.0310158	0	0
	Residential	gaz	FEC by end-use by carrier	Final energy consumption from gas grid / gas consumed locally for domestic cooking	TWh	Both gaz and biogaz are included in this indicator	gazcfrescui	gazcfrescui	0.493163	0.499032	0.383616	0.260406	0.139843	0.0237374	0	0
	Residential	elc	FEC by end-use by carrier	Final electricity consumption for domestic cooking	TWh		elccfrescui	elccfrescui	0.58519	0.592155	0.964996	1.31422	1.64458	1.95242	2.02165	2.01326
	Tertiary		Total FEC	Total final energy consumption	TWh		toccfter	caltoccfter	38.2961	39.7067	37.1656	33.7077	31.4164	28.9729	27.4211	25.7007
	Tertiary	cms	FEC by carrier	Solid fossil fuels (coal ...)	TWh		cmscfter	calcmscfter	0.026649	0.0276306	0.0213014	0.0151965	0.0103333	0.00600886	0	0
	Tertiary	enc	FEC by carrier	Solid biomass	TWh		enccfter	calenccfter	3.09248	3.20639	2.97664	2.6775	2.47488	2.26343	2.11159	1.97911
	Tertiary	lqf	FEC by carrier	Oil	TWh		petcfter	calpetcfter	9.664	10.02	7.72474	5.51085	3.74727	2.17905	0	0
	Tertiary	gaz	FEC by carrier	Gas grid / gas consumed locally	TWh	Both gaz and biogaz are included in this indicator	gazcfter	calgazcfter	6.95808	7.21437	5.56181	3.96781	2.69803	1.56892	0	0
	Tertiary	elc	FEC by carrier	Electricity	TWh	Includes electricity consumptions of heat pumps	elccfter	calelccfter	17.3952	18.0359	18.0605	17.4457	17.2497	16.818	17.3871	16.2961
	Tertiary	vap	FEC by carrier	Heating networks	TWh		vapcfter	calvapcfter	1.15968	1.2024	1.70333	2.06726	2.41203	2.67052	3.24806	3.04427
	Tertiary	pac	FEC by carrier	Ambient heat (heat pumps…)	TWh	Heat extracted from the colder source. Excludes electricity consumed by the heat pump itself.	paccfter	calpaccfter	0	0	1.08515	1.96514	2.74284	3.36717	4.5399	4.25505
	Tertiary	sth	FEC by carrier	Thermal solar	TWh		sthcfter	calsthcfter	0	0	0.0321525	0.0582265	0.0812695	0.0997681	0.134516	0.126076
	Transport		Mobility	Total number of passenger-kilometres (excl. flights and gentle mobility)	Gpkm	Plane and gentle (bicycle, foot) excluded	pkmter		115.238	122.833	126.901	126.773	126.1	124.986	123.827	122.351
	Transport		Mobility	Passenger-kilometres travelled by non-motorized mode (bicycle, foot)	Gpkm		pkmnmt
	Transport		Mobility	Passenger-kilometres travelled by rail (train, metro, tram)	Gpkm		pkmfer		21.4643	22.922	24.3904	25.9486	27.3851	28.7373	29.9835	29.6261
	Transport		Mobility	Passenger-kilometres travelled by road (cars, buses, motorcycles)	Gpkm		pkmrou		93.7732	99.911	102.511	100.825	98.7148	96.2491	93.8436	92.725
	Transport		Mobility	Passenger-kilometres travelled on domestic flights	Gpkm		pkmavd		1.34715	0.664855	0.578618	0.485046	0.380032	0.264088	0.13746	0
	Transport		Mobility	Average number of people per vehicle	person/car		capvp
	Transport		FEC by end-use	Total final energy consumption in passenger mobility	TWh	Excl. International aviation and maritime	toccfmob	recaltoccfmob	50.1524	46.099	44.6113	30.1594	19.3864	14.8735	9.83225	9.37982
	Transport	lqf	FEC by end-use by carrier	Final liquid fuels consumption in passenger mobility	TWh	Excl. International aviation and maritime	lqfcfmob	recallqfcfmob	48.3958	44.4339	40.2025	23.2735	10.7545	5.23704	0.0681431	0
	Transport	gaz	FEC by end-use by carrier	Final energy consumption from gaseous motor fuels - methane in passenger mobility	TWh	Excl. International aviation and maritime	gazcfmob	recalgazcfmob	0	0	0.0888155	0.286696	0.47188	0.647318	0.799976	0.79044
	Transport	elc	FEC by end-use by carrier	Final electricity consumption in passenger mobility	TWh	Excl. International aviation and maritime	elccfmob	recalelccfmob	1.75664	1.66509	4.20658	6.27174	7.6841	8.42907	8.39583	8.02786
	Transport	hyd	FEC by end-use by carrier	Final energy consumption from gaseous motor fuels - hydrogen in passenger mobility	TWh	Excl. International aviation and maritime	hydcfmob	recalhydcfmob	0	0	0.11341	0.327365	0.475994	0.560052	0.568301	0.561527
	Transport		FEC by end-use	Final energy consumption for domestic flights	TWh		lqfcfavd	calcflqfmobavd	0.7442	0.35955	0.307699	0.253567	0.195244	0.133296	0.0681431	0
	Transport		Freight	Tonne-kilometres travelled by trucks	Gtkm	Domestic only	tkmcam		20.8063	22.6401	22.3174	21.3306	20.2086	19.0866	18.4048	17.7231
	Transport		Freight	Inland waterways goods traffic	Gtkm	Including rivers and domestic maritime, excluding international maritime.	tkmflvdom		0.311379	0.924786	0.338041	0.327318	0.316596	0.305873	0.30174	0.297606
	Transport		Freight	Tonne-kilometres transported by rail	Gtkm	Domestic only	tkmfer		12.431	12.0626	13.7658	13.6081	13.5855	13.563	13.8035	14.0441
	Transport		Freight	Total vehicle-kilometres travelled by light commercial vehicles (LCV)	Gvkm	Domestic only. In Gkm	vkmvlr		1.43	1.47349	1.5132	1.55874	1.60028	1.63881	1.67557	1.71033
	Transport		FEC by end-use	Total final energy consumption in freight transport (excl. International aviation and maritime)	TWh	Excl. International aviation and maritime	toccffre	recaltoccffre	14.7985	15.4631	14.3611	11.5228	8.70301	5.89465	5.72198	5.552
	Transport	lqf	FEC by end-use by carrier	Final liquid fuels consumption in freight transport	TWh	Excl. International aviation and maritime	lqfcffre	recallqfcffre	14.3266	15.0265	13.3656	9.37546	5.40267	1.44247	0.743394	0.0778091
	Transport	gaz	FEC by end-use by carrier	Final energy consumption from gaseous motor fuels - methane in freight transport	TWh	Excl. International aviation and maritime	gazcffre	recalgazcffre	0	0	0.225304	0.751014	1.27672	1.80243	2.04736	2.27749
	Transport	elc	FEC by end-use by carrier	Final electricity consumption in freight transport	TWh	Excl. International aviation and maritime	elccffre	recalelccffre	0.47189	0.436604	0.639572	0.983688	1.3315	1.68018	1.84882	2.00915
	Transport	hyd	FEC by end-use by carrier	Final energy consumption from gaseous motor fuels - hydrogen in freight transport	TWh	Excl. International aviation and maritime	hydcffre	recalhydcffre	0	0	0.130584	0.41263	0.692116	0.969563	1.0824	1.18755
	Transport		Total FEC	Total final energy consumption (excl. International aviation and maritime)	TWh	Excl. International aviation and maritime	toccftra	caltoccftra	64.9509	61.5621	58.9724	41.6821	28.0895	20.7681	15.5542	14.9318
	Transport	lqf	FEC by carrier	Liquid fuels	TWh	Excl. International aviation and maritime	lqfcftra	callqfcftra	62.7224	59.4604	53.5681	32.649	16.1571	6.67951	0.811537	0.0778091
	Transport	gaz	FEC by carrier	Methane	TWh	Excl. International aviation and maritime	gazcftra	calgazcftra	0	0	0.31412	1.03771	1.7486	2.44975	2.84734	3.06793
	Transport	hyd	FEC by carrier	Hydrogen	TWh	Excl. International aviation and maritime	hydcftra	calhydcftra	0	0	0.243994	0.739994	1.16811	1.52962	1.6507	1.74908
	Transport	elc	FEC by carrier	Electricity	TWh	Excl. International aviation and maritime	elccftra	calelccftra	2.22853	2.1017	4.84615	7.25543	9.0156	10.1092	10.2447	10.037
	Transport		International	Passenger-kilometres travelled on international flights	Gpkm		pkmavi		52.3204	52.3204	53.7302	49.3914	43.7595	36.6563	27.8219	16.8523
	Transport		International	Total tonne-kilometres for international water freight transport	Gtkm		tkmflvint		1.7445	0.911306	0.954023	0.87082	0.779009	0.677183	0.563608	0.436125
	Transport	lqf	FEC by end-use	Final liquid fuels consumption on international flights	TWh		lqfcfavi	calcflqfmobavi	18.8755	18.8755	19.3841	16.7497	13.8926	10.844	7.62829	4.25584
	Transport	lqf	FEC by end-use by carrier	Final liquid fuels consumption on international water freight transport	TWh		lqfcffrewati	calcflqffrewati	0.06978	0.03489	0.0319825	0.0252952	0.019364	0.0141886	0.0097692	0.00610575
	Transport	gaz	FEC by end-use by carrier	Final NGV / biomethane consumption on international water freight transport	TWh		ngvcffrewati	calcfngvfrewati	0	0	0.0029075	0.00505905	0.00645465	0.0070943	0.006978	0.00610575
	Industry		Production	Production of crude steel	kt		prdacb		1296	1130	1275.26	1208.91	1163.29	1125.96	1094.86	1088.64
	Industry		Production	- Production of primary steel	kt		prdacboxy		0	0	0	0	0	0	0	0
	Industry		Production	- Production of recycled steel	kt		prdacbele		1296	1130	1275.26	1208.91	1163.29	1125.96	1094.86	1088.64
	Industry		Production	Production of cement	kt		prdcim		4220	4151	4063.86	3564.21	3220.7	2939.65	2705.44	2658.6
	Industry		Production	Production of paper	kt		prdpap		1420	1278	1397.28	1324.58	1274.59	1233.7	1199.62	1192.8
	Industry		Efficiency	Unit consumption of steel industry	MWh/kt		cutocacb		1720.06	1766.99	1569.26	1371.53	1197.27	1023	1023	1023
	Industry		Efficiency	Unit consumption of cement	MWh/kt		cutoccim		946.872	944.013	930.09	876.389	839.469	809.262	784.09	779.055
	Industry		Efficiency	Unit consumption of pulp and paper	MWh/kt		cutocppp		2607.46	2201.96	2594.43	2552.71	2524.03	2500.56	2481	2477.09
	Industry		FEC by end-use	Total Final Energy Consumption of the steel industry	TWh		toccfsid1		2.2292	1.9967	2.00122	1.65806	1.39277	1.15186	1.12004	1.11368
	Industry		FEC by end-use	Total Final Energy Consumption of the cement industry	TWh		toccfcim		3.9958	3.9186	3.77976	3.12364	2.70368	2.37895	2.12131	2.0712
	Industry		FEC by end-use	Total Final Energy Consumption of the paper, pulp and printing industry	TWh		toccfppp		3.7026	2.8141	3.62514	3.38126	3.2171	3.08493	2.97625	2.95467
	Industry		FEC by end-use	Total chemical industry	TWh		toccfchi		7.4929	7.2583	7.30558	6.70615	6.29404	5.95686	5.67587	5.61967
	Industry		Total FEC	Total FEC of industry (excl. consumption of the energy sector)	TWh		toccfind		35.8675	32.1047	34.6465	31.1647	28.7762	26.8191	25.3716	25.0837
	Industry	cms	FEC by carrier	Solid fossil fuels (coal ...)	TWh		cmscfind		1.3953	0.9651	0.86859	0.559758	0.347436	0	0	0
	Industry	enc	FEC by carrier	Solid biomass	TWh		enccfind		4.1628	4.593	4.68683	4.98709	5.19352	5.36241	5.50316	5.53131
	Industry	lqf	FEC by carrier	Oil	TWh		petcfind		3.2442	2.314	2.0826	1.34212	0.83304	0.41652	0.06942	0
	Industry	gaz	FEC by carrier	Gas grid / gas consumed locally	TWh	Both gaz and biogaz are included in this indicator	gazcfind		10.6897	8.8488	9.43191	6.96174	5.44695	4.35342	3.48863	3.3239
	Industry	elc	FEC by carrier	Electricity	TWh		elccfind		15.258	13.7791	16.1324	16.3832	16.3776	16.3979	16.2623	16.2285
	Industry	vap	FEC by carrier	Heating networks	TWh	Only heat coming from heating networks	vapcfind		1.1175	1.6047	1.44423	0.930726	0.577692	0.288846	0.048141	0
	Industry	hyd	FEC by carrier	Hydrogen	TWh		hydcfind		0	0	0	0	0	0	0	0
	Industry		Non-energy	Total non-energy consumption for the feedstock production (including chemicals and oxygen steel)	TWh		cfneind		7.04333	6.8228	6.86724	6.30378	6.16925	6.05413	5.94338	6.03504
	Industry	cms	Non-energy by carrier	Non-energy consumption of solid fossil fuels (coal...) for the feedstock production	TWh		cmscfneind		0	0	0	0	0	0	0	0
	Industry	enc	Non-energy by carrier	Non-energy consumption of solid biomass for the feedstock production	TWh		enccfneind		0	0	0	0	0	0	0	0
	Industry	gaz	Non-energy by carrier	Non-energy consumption of gas for the feedstock production	TWh		gazcfneind		1.03652	1.00406	1.0106	0.927683	0.66694	0.457672	0.295228	0.171034
	Industry	lqf	Non-energy by carrier	Non-energy consumption of oil for the feedstock production	TWh		petcfneind		6.00681	5.81874	5.85664	5.37609	3.92606	2.76203	1.85766	1.1728
	Industry	hyd	Non-energy by carrier	Non-energy consumption of hydrogen for the feedstock production	TWh		hydcfneind		0	0	0	0	1.57625	2.83443	3.7905	4.69121
	Energy		AFOLUB	Domestic production of solid biomass	TWh		prodomboi		11.7583	11.7583	13.6299	15.5014	17.3729	19.2444	21.1159	22.9875
	Energy		AFOLUB	Domestic production of liquid biomass	TWh		prodomblq		0	0.0618166	0.235023	0.485313	0.763115	1.01341	1.18661	1.24843
	Energy		AFOLUB	Total primary production of biogas	TWh		prodombgr		0	0.174052	0.661734	1.36645	2.14864	2.85336	3.34104	3.51509
	Energy		AFOLUB	Methane production by pyrogasification/methanation	TWh		promet		0	0	0	0.27558	1.19994	2.1243	3.04865	3.97301
	Energy		VRES	Solar photovoltaic Production	TWh		prospv		1.46462	3.19065	8.92876	18.742	28.5552	38.3684	43.1676	43.1676
	Energy		VRES	Installed capacity of solar photovoltaics	GW		caispv		1.36	2.938	8.27357	17.3667	26.4598	35.553	40	40
	Energy		VRES	Average load factor for solar photovoltaics	%		fchspv		0.122936	0.123972	0.123195	0.123195	0.123195	0.123195	0.123195	0.123195
	Energy		VRES	Onshore wind-generated electricity	TWh		proeon		0.126144	0.16425	2.22938	6.31719	10.405	13.6752	16.5155	16.5155
	Energy		VRES	Installed onshore wind capacity	GW		caieon		0.06	0.075	0.991648	2.73909	4.40057	5.64482	6.6574	6.6574
	Energy		VRES	Average load factor for onshore wind	%		fcheon		0.24	0.25	0.256639	0.263277	0.269916	0.276554	0.283193	0.283193
	Energy		VRES	Offshore wind-generated electricity	TWh		proeof		0	0	0	0	0	0	0	0
	Energy		VRES	Installed offshore wind capacity	GW		caieof		0	0	0	0	0	0	0	0
	Energy		VRES	Average load factor for offshore wind	%		fcheof		0	0	0	0	0	0	0	0
	Energy		VRES	Marine energy Production	TWh		proenm
	Energy		VRES	Installed marine energy sources capacity	GW		caienm
	Energy		VRES	Average load factor for marine energy sources	%		fchenm
	Energy		VRES	Total hydropower production	TWh		prohdr		40.274	40.274	40.274	40.274	40.274	40.274	40.274	40.274
	Energy		VRES	Installed hydropower capacity	GW		caihdr		0	16.86	16.86	16.86	16.86	16.86	16.86	16.86
	Energy		VRES	High-temperature geothermal energy & CSP Production	TWh		proght
	Energy		VRES	Installed capacity in high-temperature geothermal energy & CSP	GW		caight
	Energy		VRES	Average load factor for high-temperature geothermal energy & CSP	%		fchght
	Energy	nuc	Thermal Plants Elec	Nuclear production	TWh	Net electricity production: excludes electricity consumed by the plant itself	proelcnuc		22.16	21.323	15.5759	8.25418	0	0	0	0
	Energy	cms	Thermal Plants Elec	Coal-fired power generation	TWh	Net electricity production: excludes electricity consumed by the plant itself	proelccms		0	0	0	0	0	0	0	0
	Energy	lqf	Thermal Plants Elec	Oil-fired power generation	TWh	Net electricity production: excludes electricity consumed by the plant itself	proelcpet		0.036	0.036	0.018	0	0	0	0	0
	Energy	gaz	Thermal Plants Elec	Gas-fired power generation	TWh	Net electricity production: excludes electricity consumed by the plant itself	proelcgaz		0.63	0.63	0.63	0.4725	0.315	0.1575	0	0
	Energy	enc	Thermal Plants Elec	Energy production from solid biomass power plants	TWh	Net electricity production: excludes electricity consumed by the plant itself	proelcboi		0.516	0.516	0.4128	0.3096	0.2064	0.1032	1.38778e-17	1.38778e-17
	Energy	wst	Thermal Plants Elec	Energy production from solid waste power plants	TWh	Net electricity production: excludes electricity consumed by the plant itself	proelcwst		2.3	2.3	1.84	1.38	0.92	0.46	0	0
	Energy	hyd	Thermal Plants Elec	Power production from hydrogen power plants	TWh	Net electricity production: excludes electricity consumed by the plant itself	proelchyd		0	0	0	0	0	0	0	0
	Energy		Power-to-gas	Production of H2 via electrolysis	TWh		prohyd		0	0	0.184605	1.0458	5.4402	7.93555	9.72232	10.3851
	Energy		Power-to-gas	Production of methane via methanation	TWh	Production of e-CH4	prohydmet		0	0	0	0.0921268	0.286464	0.573995	0.877669	1.09709
	Energy		Power-to-gas	Production of liquid e-fuel from electricity	TWh		prohydcl		0	0	0	0.145943	0.453805	0.9093	1.39037	1.73796
	Energy		Losses	Losses of the entire power grid	%		perreselc		0.1	0.1	0.1	0.1	0.1	0.1	0.1	0.1
	Energy		Losses	Gas network losses	%		perresgaz		0.005	0.005	0.005	0.005	0.005	0.005	0.005	0.005
	Energy		Losses	Heating network losses	%		perrescha		0.08	0.08	0.08	0.08	0.08	0.08	0.08	0.08
	Energy	cms	CHP	Potential power output from coal-fired CHP plants	TWh		prbelcchpcms		0	0	0	0	0	0	0	0
	Energy	cms	CHP	Potential heat energy output from coal-fired CHP plants	TWh		prbvapchpcms		0	0	0	0	0	0	0	0
	Energy	lqf	CHP	Potential power output from oil-fired CHP plants	TWh		prbelcchppet		0	0	0	0	0	0	0	0
	Energy	lqf	CHP	Potential heat energy output from oil-fired CHP plants	TWh		prbvapchppet		0	0	0	0	0	0	0	0
	Energy	gaz	CHP	Potential power output from methane-fired CHP plants	TWh	Both gaz and biogaz are included in this indicator	prbelcchpgaz		0	0	0	0	0	0	0	0
	Energy	gaz	CHP	Potential heat energy output from methane-fired CHP plants	TWh	Both gaz and biogaz are included in this indicator	prbvapchpgaz		0	0	0	0	0	0	0	0
	Energy	enc	CHP	Potential power output from solid biomass CHP plants	TWh		prbelcchpboi		0	0	0	0	0	0	0	0
	Energy	enc	CHP	Potential heat energy output from solid biomass CHP plants	TWh		prbvapchpboi		0	0	0	0	0	0	0	0
	Energy	wst	CHP	Potential power output from waste-to-energy CHP plants	TWh		prbelcchpwst		0	0	0	0	0	0	0	0
	Energy	wst	CHP	Potential heat energy output from waste-to-energy CHP plants	TWh		prbvapchpwst		0	0	0	0	0	0	0	0
	Energy	hyd	CHP	Potential power output from hydrogen CHP	TWh		prbelcchphyd		0	0	0	0	0	0	0	0
	Energy	hyd	CHP	Potential heat energy output from hydrogen CHP	TWh		prbvapchphyd		0	0	0	0	0	0	0	0
	Energy	geo	CHP	Potential power output from geothermal CHP	TWh		prbelcchpgeo		0	0	0	0	0	0	0	0
	Energy	geo	CHP	Potential heat energy output from geothermal CHP	TWh		prbvapchpgeo		0	0	0	0	0	0	0	0
	Energy	wst	Heat	Total potential heat energy output from household waste incineration	TWh		prbrchinc		0	0	0	0	0	0	0	0
	Energy	ind	Heat	Total potential heat energy output from heat recovery in industry	TWh		prbrchind		0	0	0.437274	0.431589	0.448254	0.461471	0.494053	0.457768
	Energy	geo	Heat	Total potential heat energy output from geothermal energy	TWh		prbrchgeo		0	0	0	0	0	0	0	0
	Energy	enc	Heat	Total potential heat energy output for heating networks from solid biomass power plants	TWh		prbrchboi		0	0	3.75103	3.70226	3.84522	3.95859	4.23809	3.92683
	Energy	gaz	Heat	Total potential heat energy output for heating networks from gas-fired power plants	TWh	Both gaz and biogaz are included in this indicator	prbrchgaz		0	0	0	0	0	0	0	0
	Energy	lqf	Heat	Total potential heat energy output for heating networks from oil-fired power plants	TWh		prbrchpet		0	0	0	0	0	0	0	0
	Energy	cms	Heat	Total potential heat energy output for heating networks from coal-fired power plants	TWh		prbrchcms		0	0	0	0	0	0	0	0
	Energy	sth	Heat	Total potential heat energy output for heating networks from centralised solar thermal	TWh		prbrchsth		0	0	0	0	0	0	0	0
	Energy	pac	Heat	Total potential heat energy output from centralised heat pumps	TWh		prbrchpac		0	0	2.25524	2.22592	2.31187	2.38003	2.54808	2.36094
	Energy	cms	Primary production	Domestic production of solid fossil fuels (coal…)	TWh		prodomcms		0	0	0	0	0	0	0	0
	Energy	lqf	Primary production	Domestic petroleum production	TWh		prodompet		0	0	0	0	0	0	0	0
	Energy	gaz	Primary production	Domestic natural gas production	TWh		prodomgaz		0	0	0	0	0	0	0	0
	Energy	nuc	Efficiency	Average electrical efficiency of nuclear plants	%		rdmelcnuc		0.33	0.33	0.33	0.33	0.33	0.33	0.33	0.33
	Energy	cms	Efficiency	Average electrical efficiency of coal-fired power plants	%		rdmelccms		0.322869	0.322869	0.322869	0.322869	0.322869	0.322869	0.322869	0.322869
	Energy	lqf	Efficiency	Average electrical efficiency of oil-fired power plants	%		rdmelcpet		0.330198	0.330198	0.330198	0.330198	0.330198	0.330198	0.330198	0.330198
	Energy	gaz	Efficiency	Average electrical efficiency of gas-fired power plants	%		rdmelcgaz		0.376885	0.376885	0.41407	0.451256	0.488442	0.525628	0.562814	0.6
	Energy	enc	Efficiency	Average electrical efficiency of solid biomass power plants	%		rdmelcboi		0.276256	0.276256	0.276256	0.276256	0.276256	0.276256	0.276256	0.276256
	Energy	wst	Efficiency	Average electrical efficiency of solid waste power plants	%		rdmelcwst		0.220439	0.220439	0.220439	0.220439	0.220439	0.220439	0.220439	0.220439
	Energy	hyd	Efficiency	Average electrical efficiency of hydrogen power plants	%		rdmelchyd		0.6	0.6	0.6	0.6	0.6	0.6	0.6	0.6
	Energy	enc	Efficiency	Average energy-to-heat conversion efficiency of solid biomass power plants	%		rdmrchboi		0.803919	0.803919	0.811599	0.819279	0.826959	0.83464	0.84232	0.85
	Energy	gaz	Efficiency	Average energy-to-heat conversion efficiency of gas-fired power plants	%		rdmrchgaz		0.794797	0.794797	0.794797	0.794797	0.794797	0.794797	0.794797	0.794797
	Energy	lqf	Efficiency	Average energy-to-heat conversion efficiency of oil-fired power plants	%		rdmrchpet		0.826426	0.826426	0.826426	0.826426	0.826426	0.826426	0.826426	0.826426
	Energy	cms	Efficiency	Average energy-to-heat conversion efficiency of coal-fired power plants	%		rdmrchcms		0.766809	0.766809	0.766809	0.766809	0.766809	0.766809	0.766809	0.766809
	Energy	pac	Efficiency	Average conversion efficiency of centralised heat pumps	%		rdmrchpac		3	3	3	3	3	3	3	3
	Macro		GHG	GHG emissions from non-energy sources in industry (process emissions)	MtCO2e		ghgindnes		3.06622	2.74453	2.55176	1.92646	1.43822	1.02298	0.967766	0.956783
	Macro		GHG	GHG emissions from non-energy sources in waste management	MtCO2e		ghgwstnes		0.802474	0.765819	0.729165	0.777057	0.824948	0.872839	0.881635	0.890431
	Macro		GHG	GHG emissions from non-energy sources in other sectors (industrial product use)	MtCO2eq		ghgothnes		1.48872	1.35579	1.22286	0.914491	0.606117	0.297744	0.148872	0
	Macro		GHG	Total GHG emissions from the LULUCF sector	MtCO2eq	All gases	calsolghgtotluf		-2.57919	-2.25685	-1.35365	-0.0484961	1.40012	2.70527	3.60846	3.93081
	Macro		GHG	Total net GHG emissions from non-energy sources in agriculture (excl. LULUCF)	MtCO2eq	All gases	soltneghgagrnes		9.35747	9.30954	9.17523	8.98116	8.76575	8.57167	8.43737	8.38944

## Sheet: CZ
CZ	<<< back to contents
				STRUCTURE
				Residential: General indicators
				Residential: Final Energy Consumption (FEC) by carrier
				Residential: Final Energy Consumption (FEC) by end-use
				Residential: Final Energy Consumption (FEC) by end-use by carrier
				Tertiary: Final Energy Consumption (FEC) by carrier
				Transport: Mobility
				Transport: Freight
				Transport: Final Energy Consumption (FEC) by carrier
				Transport: International
				Industry: Production
				Industry: Unit Consumption
				Industry: Final Energy Consumption (FEC) by end-use
				Industry: Final Energy Consumption (FEC) by carrier
				Industry: Non-Energy Consumption
				Bioenergies Production
				Energy: Variable renewable energy sources (VRES)
				Energy: Thermal power plants net electricity production
				Energy: Power-to-gas
				Energy: Losses
				Energy: Combined Heat and Power (CHP)
				Energy: Heat production from district heating networks
				Energy: Domestic Primary Production
				Energy: Efficiency
				Macro: Greenhouse Gases
	Sector	Vector	Category	Indicator	Unit	Perimeter Precisions	Indicator Code	Alternative Code	2015	2020	2025	2030	2035	2040	2045	2050
	Macro		General	Total population	k		pop	pop	10542.9	10693.9	10789.8	10762.2	10694.4	10625.4	10571.4	10530.3
	Residential		General	Total floor area	Mm²	Only occupied buildings	totsurlog	totsurlog	341.639	358.133	373.054	383.776	392.965	401.957	411.383	421.21
	Residential		General	Per capita residential floor area	m²/person	Only occupied buildings	surlogcap	surlogcap	32.4045	33.4896	34.5746	35.6597	36.7448	37.8299	38.9149	40
	Residential		General	Heating needs in final energy of the average housing stock	kWh/m²		caleelpref		172.242	156.131	141.031	117.158	103.67	90.9567	79.253	68.1843
	Residential		General	Renovation pace of dwellings	% cumul		trvcumres
	Residential		Total FEC	Total final energy consumption	TWh		toccfres	caltoccfres	83.5745	81.8004	77.3404	66.2382	59.9705	54.4945	50.0595	45.9981
	Residential	cms	FEC by carrier	Solid fossil fuels (coal ...)	TWh		cmscfres	calcmscfres	10.8935	10.3793	7.78815	4.96751	2.98445	1.32414	0	0
	Residential	enc	FEC by carrier	Solid biomass	TWh		enccfres	calenccfres	22.3915	21.3749	18.7426	14.8241	12.3796	10.1985	8.34751	7.38082
	Residential	lqf	FEC by carrier	Oil	TWh		petcfres	calpetcfres	0.600838	0.586742	0.449768	0.285032	0.163498	0.0635272	0	0
	Residential	gaz	FEC by carrier	Gas grid / gas consumed locally	TWh	Both gaz and biogaz are included in this indicator	gazcfres	calgazcfres	22.1108	21.7786	16.137	9.87659	5.53162	2.04367	0	0
	Residential	elc	FEC by carrier	Electricity	TWh	Includes electricity consumption of heat pumps	elccfres	calelccfres	14.2347	14.6049	16.5561	16.8493	17.2752	17.5804	17.5572	16.9371
	Residential	vap	FEC by carrier	Heating networks	TWh		vapcfres	calvapcfres	11.6599	11.4177	11.9274	11.0912	10.9792	10.8523	10.6623	9.60307
	Residential	pac	FEC by carrier	Ambient heat (heat pumps…)	TWh	Heat extracted from the colder source. Excludes electricity consumed by the heat pump itself.	paccfres	calpaccfres	1.54272	1.51384	5.50646	8.06691	10.3308	12.0665	13.0995	11.7232
	Residential	sth	FEC by carrier	Thermal solar	TWh		sthcfres	calsthcfres	0.140563	0.14456	0.232962	0.277611	0.326235	0.365501	0.392914	0.35382
	Residential		FEC by end-use	Space heating	TWh	Includes ambient heat extracted from the colder source.	toccfreschf	caltoccfreschf	58.8444	55.9155	52.6122	44.9623	40.7388	36.5607	32.6034	28.7199
	Residential		FEC by end-use	Domestic hot water	TWh	Includes ambient heat extracted from the colder source.	toccfresecs		13.4872	14.0523	12.3403	9.37543	7.859	7.08426	6.68806	6.66206
	Residential		FEC by end-use	Specific electricity	TWh	It includes all domestic electrical appliances, excluding large cooking appliances which are included in cooking indicators. It includes building management consumption: auxiliaries for heating systems (boiler circulators, thermostats), mechanical ventilation systems, home automation systems (sensors, cameras, roller shutters, automatic doors, home boxes...), consumption in common areas of buildi…	elecfresels	caltotelccfresdom	5.8379	5.99035	6.13005	6.20009	6.24627	6.29059	6.34281	6.31815
	Residential		FEC by end-use	Cooling	TWh		toccfrescli	caltoccfrescli	0.05	0.0968256	0.144218	0.266191	0.386088	0.504384	0.558279	0.612349
	Residential		FEC by end-use	Domestic cooking	TWh		toccfrescui		5.355	5.74545	6.11361	5.4342	4.74041	4.05449	3.86692	3.68559
	Residential	cms	FEC by end-use by carrier	Final energy consumption from solid fossil fuels (coal ...) for space heating	TWh		cmscfreschf	calcmscfreschf	10.5912	10.064	7.57557	4.85555	2.93297	1.31608	0	0
	Residential	enc	FEC by end-use by carrier	Final energy consumption from solid biomass for space heating	TWh		enccfreschf	calenccfreschf	21.3689	20.3053	17.9013	14.2692	11.9962	9.92897	8.1079	7.14215
	Residential	lqf	FEC by end-use by carrier	Final oil consumption for space heating	TWh		petcfreschf	calpetcfreschf	0.471976	0.448485	0.337591	0.216379	0.130702	0.0586489	0	0
	Residential	gaz	FEC by end-use by carrier	Final energy consumption from gas grid / gas consumed locally for space heating	TWh	Both gaz and biogaz are included in this indicator	gazcfreschf	calgazcfreschf	14.6179	13.8903	10.4558	6.70163	4.04808	1.81646	0	0
	Residential	elc	FEC by end-use by carrier	Final electricity consumption for space heating	TWh	Includes electricity consumptions of heat pumps	elccfreschf	calelccfreschf	2.78226	2.64378	3.22747	3.3905	3.64492	3.78526	3.83404	3.37736
	Residential	vap	FEC by end-use by carrier	Final energy consumption from heating networks for space heating	TWh		vapcfreschf	calvapcfreschf	7.9714	7.57464	8.55258	8.52719	8.82994	8.91491	8.83329	7.78113
	Residential	pac	FEC by end-use by carrier	Final energy consumption from ambient heat (heat pumps…) for space heating	TWh	Heat extracted from the colder source. Excludes electricity consumed by the heat pump itself.	paccfreschf	calpaccfreschf	1.02011	0.969339	4.44186	6.81256	8.90581	10.4453	11.5021	10.1321
	Residential	sth	FEC by end-use by carrier	Final energy consumption from thermal solar for space heating	TWh		sthcfreschf	calsthcfreschf	0.0206454	0.0196178	0.119991	0.189314	0.25015	0.295051	0.326034	0.287199
	Residential	cms	FEC by end-use by carrier	Final energy consumption from solid fossil fuels (coal ...) for domestic hot water	TWh		cmscfresecs	cmscfresecs	0.292584	0.304843	0.204125	0.106777	0.0490156	0.00768411	0	0
	Residential	enc	FEC by end-use by carrier	Final energy consumption from solid biomass for domestic hot water	TWh		enccfresecs	enccfresecs	0.890733	0.928052	0.72643	0.484614	0.34983	0.264504	0.239607	0.238675
	Residential	lqf	FEC by end-use by carrier	Final oil consumption for domestic hot water	TWh		petcfresecs	petcfresecs	0	0	0	0	0	0	0	0
	Residential	gaz	FEC by end-use by carrier	Final energy consumption from gas grid / gas consumed locally for domestic hot water	TWh	Both gaz and biogaz are included in this indicator	gazcfresecs	gazcfresecs	4.86817	5.07213	3.39633	1.77662	0.815546	0.127852	0	0
	Residential	elc	FEC by end-use by carrier	Final electricity consumption for domestic hot water	TWh	Includes electricity consumptions of heat pumps	elccfresecs	elccfresecs	3.10472	3.2348	3.46105	3.10078	2.9943	3.05524	2.95515	2.94366
	Residential	vap	FEC by end-use by carrier	Final energy consumption from heating networks for domestic hot water	TWh		vapcfresecs	vapcfresecs	3.68847	3.84301	3.37483	2.56399	2.14927	1.9374	1.82905	1.82194
	Residential	pac	FEC by end-use by carrier	Final energy consumption from ambient heat (heat pumps…) for domestic hot water	TWh	Heat extracted from the colder source. Excludes electricity consumed by the heat pump itself.	paccfresecs	paccfresecs	0.522603	0.544499	1.0646	1.25436	1.42494	1.62113	1.59738	1.59117
	Residential	sth	FEC by end-use by carrier	Final energy consumption from thermal solar for domestic hot water	TWh		sthcfresecs	sthcfresecs	0.119918	0.124942	0.11297	0.0882967	0.0760847	0.0704499	0.0668806	0.0666206
	Residential	cms	FEC by end-use by carrier	Final energy consumption from solid fossil fuels (coal ...) for domestic cooking	TWh		cmscfrescui	cmscfrescui	0.00971342	0.0104217	0.00845572	0.00517497	0.0024721	0.000367721	0	0
	Residential	enc	FEC by end-use by carrier	Final energy consumption from solid biomass for domestic cooking	TWh		enccfrescui	enccfrescui	0.131896	0.141514	0.114818	0.0702698	0.0335682	0.00499321	0	0
	Residential	lqf	FEC by end-use by carrier	Final oil consumption for domestic cooking	TWh		petcfrescui	petcfrescui	0.128862	0.138258	0.112177	0.068653	0.0327958	0.00487833	0	0
	Residential	gaz	FEC by end-use by carrier	Final energy consumption from gas grid / gas consumed locally for domestic cooking	TWh	Both gaz and biogaz are included in this indicator	gazcfrescui	gazcfrescui	2.6247	2.81608	2.28485	1.39835	0.667997	0.0993634	0	0
	Residential	elc	FEC by end-use by carrier	Final electricity consumption for domestic cooking	TWh		elccfrescui	elccfrescui	2.45983	2.63918	3.59331	3.89175	4.00358	3.94489	3.86692	3.68559
	Tertiary		Total FEC	Total final energy consumption	TWh		toccfter	caltoccfter	36.4676	36.8583	33.7675	28.9801	24.4379	19.361	18.4783	17.4821
	Tertiary	cms	FEC by carrier	Solid fossil fuels (coal ...)	TWh		cmscfter	calcmscfter	0.267462	0.270328	0.204318	0.138155	0.0851359	0.0425994	0	0
	Tertiary	enc	FEC by carrier	Solid biomass	TWh		enccfter	calenccfter	0.13502	0.136466	0.330582	0.460131	0.536779	0.543124	0.711196	0.672855
	Tertiary	lqf	FEC by carrier	Oil	TWh		petcfter	calpetcfter	0.254505	0.257232	0.19442	0.131463	0.0810116	0.0405357	0	0
	Tertiary	gaz	FEC by carrier	Gas grid / gas consumed locally	TWh	Both gaz and biogaz are included in this indicator	gazcfter	calgazcfter	13.3695	13.5128	10.2132	6.90593	4.25567	2.12941	0	0
	Tertiary	elc	FEC by carrier	Electricity	TWh	Includes electricity consumptions of heat pumps	elccfter	calelccfter	16.3481	16.5233	15.75	14.0426	12.2848	10.0838	10.1985	9.64868
	Tertiary	vap	FEC by carrier	Heating networks	TWh		vapcfter	calvapcfter	5.84141	5.904	6.13564	5.88947	5.49234	4.76801	5.23237	4.95029
	Tertiary	pac	FEC by carrier	Ambient heat (heat pumps…)	TWh	Heat extracted from the colder source. Excludes electricity consumed by the heat pump itself.	paccfter	calpaccfter	0.204984	0.20718	0.874837	1.33872	1.62466	1.67991	2.24594	2.12486
	Tertiary	sth	FEC by carrier	Thermal solar	TWh		sthcfter	calsthcfter	0.0465662	0.0470651	0.0644453	0.073612	0.0775091	0.0736349	0.0902844	0.0854171
	Transport		Mobility	Total number of passenger-kilometres (excl. flights and gentle mobility)	Gpkm	Plane and gentle (bicycle, foot) excluded	pkmter		107.792	115.983	121.542	122.826	123.639	124.416	126.826	129.364
	Transport		Mobility	Passenger-kilometres travelled by non-motorized mode (bicycle, foot)	Gpkm		pkmnmt
	Transport		Mobility	Passenger-kilometres travelled by rail (train, metro, tram)	Gpkm		pkmfer		17.958	20.36	22.3657	23.6019	24.7645	25.8226	27.4677	28.0174
	Transport		Mobility	Passenger-kilometres travelled by road (cars, buses, motorcycles)	Gpkm		pkmrou		89.8342	95.6227	99.1759	99.2241	98.8741	98.5934	99.3583	101.347
	Transport		Mobility	Passenger-kilometres travelled on domestic flights	Gpkm		pkmavd		0.806328	0.968235	0.8279	0.672014	0.509625	0.343584	0.174026	0
	Transport		Mobility	Average number of people per vehicle	person/car		capvp
	Transport		FEC by end-use	Total final energy consumption in passenger mobility	TWh	Excl. International aviation and maritime	toccfmob	recaltoccfmob	47.5471	51.5713	47.6438	31.3954	19.3358	15.012	9.83301	9.85864
	Transport	lqf	FEC by end-use by carrier	Final liquid fuels consumption in passenger mobility	TWh	Excl. International aviation and maritime	lqfcfmob	recallqfcfmob	46.8703	50.7851	43.9263	24.7503	10.6952	5.323	0.0862697	0
	Transport	gaz	FEC by end-use by carrier	Final energy consumption from gaseous motor fuels - methane in passenger mobility	TWh	Excl. International aviation and maritime	gazcfmob	recalgazcfmob	0	0	0.0850645	0.277769	0.462669	0.644363	0.81935	0.835747
	Transport	elc	FEC by end-use by carrier	Final electricity consumption in passenger mobility	TWh	Excl. International aviation and maritime	elccfmob	recalelccfmob	0.676876	0.786158	3.50304	5.99783	7.65132	8.44418	8.34532	8.42918
	Transport	hyd	FEC by end-use by carrier	Final energy consumption from gaseous motor fuels - hydrogen in passenger mobility	TWh	Excl. International aviation and maritime	hydcfmob	recalhydcfmob	0	0	0.129389	0.369539	0.526579	0.600457	0.582065	0.593713
	Transport		FEC by end-use	Final energy consumption for domestic flights	TWh		lqfcfavd	calcflqfmobavd	0.445436	0.523617	0.440262	0.351308	0.261822	0.173421	0.0862697	0
	Transport		Freight	Tonne-kilometres travelled by trucks	Gtkm	Domestic only	tkmcam		42.6722	44.4776	45.4403	43.2089	40.5891	37.9692	36.2381	34.5071
	Transport		Freight	Inland waterways goods traffic	Gtkm	Including rivers and domestic maritime, excluding international maritime.	tkmflvdom		0.025	0.0197575	0.0270767	0.0262244	0.0253721	0.0245198	0.0241885	0.0238571
	Transport		Freight	Tonne-kilometres transported by rail	Gtkm	Domestic only	tkmfer		15.2611	16.9568	17.3058	17.5624	18.2076	18.8528	19.816	20.7792
	Transport		Freight	Total vehicle-kilometres travelled by light commercial vehicles (LCV)	Gvkm	Domestic only. In Gkm	vkmvlr		7.4082	7.51425	7.58167	7.56225	7.51465	7.46614	7.42817	7.39928
	Transport		FEC by end-use	Total final energy consumption in freight transport (excl. International aviation and maritime)	TWh	Excl. International aviation and maritime	toccffre	recaltoccffre	27.8656	28.8185	27.3039	22.4917	17.6916	12.8904	12.2684	11.6776
	Transport	lqf	FEC by end-use by carrier	Final liquid fuels consumption in freight transport	TWh	Excl. International aviation and maritime	lqfcffre	recallqfcffre	27.4595	28.3673	25.7166	18.286	10.8572	3.42796	1.66642	0.00623745
	Transport	gaz	FEC by end-use by carrier	Final energy consumption from gaseous motor fuels - methane in freight transport	TWh	Excl. International aviation and maritime	gazcffre	recalgazcffre	0	0	0.671274	2.23758	3.80388	5.37019	6.04353	6.66576
	Transport	elc	FEC by end-use by carrier	Final electricity consumption in freight transport	TWh	Excl. International aviation and maritime	elccffre	recalelccffre	0.406086	0.451209	0.762476	1.47197	2.19124	2.90984	3.2493	3.58283
	Transport	hyd	FEC by end-use by carrier	Final energy consumption from gaseous motor fuels - hydrogen in freight transport	TWh	Excl. International aviation and maritime	hydcffre	recalhydcffre	0	0	0.153608	0.496172	0.839222	1.18243	1.30911	1.42274
	Transport		Total FEC	Total final energy consumption (excl. International aviation and maritime)	TWh	Excl. International aviation and maritime	toccftra	caltoccftra	75.4128	80.3898	74.9477	53.8871	37.0274	27.9024	22.1014	21.5362
	Transport	lqf	FEC by carrier	Liquid fuels	TWh	Excl. International aviation and maritime	lqfcftra	callqfcftra	74.3298	79.1524	69.6428	43.0362	21.5525	8.75096	1.75269	0.00623745
	Transport	gaz	FEC by carrier	Methane	TWh	Excl. International aviation and maritime	gazcftra	calgazcftra	0	0	0.756338	2.51535	4.26655	6.01455	6.86288	7.50151
	Transport	hyd	FEC by carrier	Hydrogen	TWh	Excl. International aviation and maritime	hydcftra	calhydcftra	0	0	0.282997	0.865711	1.3658	1.78289	1.89117	2.01645
	Transport	elc	FEC by carrier	Electricity	TWh	Excl. International aviation and maritime	elccftra	calelccftra	1.08296	1.23737	4.26552	7.46981	9.84256	11.354	11.5946	12.012
	Transport		International	Passenger-kilometres travelled on international flights	Gpkm		pkmavi		9.50174	9.50174	9.58699	10.1418	10.7323	11.4082	12.2086	13.1628
	Transport		International	Total tonne-kilometres for international water freight transport	Gtkm		tkmflvint		0	0	0	0	0	0	0	0
	Transport	lqf	FEC by end-use	Final liquid fuels consumption on international flights	TWh		lqfcfavi	calcflqfmobavi	3.42792	3.42792	3.45867	3.43931	3.40723	3.37487	3.34739	3.3241
	Transport	lqf	FEC by end-use by carrier	Final liquid fuels consumption on international water freight transport	TWh		lqfcffrewati	calcflqffrewati	0	0	0	0	0	0	0	0
	Transport	gaz	FEC by end-use by carrier	Final NGV / biomethane consumption on international water freight transport	TWh		ngvcffrewati	calcfngvfrewati	0	0	0	0	0	0	0	0
	Industry		Production	Production of crude steel	kt		prdacb		5256.39	4603.25	5172.28	4903.16	4718.13	4566.75	4440.6	4415.37
	Industry		Production	- Production of primary steel	kt		prdacboxy		4925.76	4415.23	4759	4489.88	4222.2	4070.81	3944.66	3919.43
	Industry		Production	- Production of recycled steel	kt		prdacbele		330.624	188.015	413.28	413.28	495.936	495.936	495.936	495.936
	Industry		Production	Production of cement	kt		prdcim		3837.79	4569.45	3695.79	3241.4	2929	2673.41	2460.41	2417.81
	Industry		Production	Production of paper	kt		prdpap		674.817	931.536	664.02	629.469	605.716	586.281	570.085	566.846
	Industry		Efficiency	Unit consumption of steel industry	MWh/kt		cutocacb		4702.49	4749.93	4484.92	4219.91	3978.61	3737.32	3731.65	3725.98
	Industry		Efficiency	Unit consumption of cement	MWh/kt		cutoccim		949.247	858.467	932.228	877.767	840.324	809.69	784.161	779.055
	Industry		Efficiency	Unit consumption of pulp and paper	MWh/kt		cutocppp		10487.6	8426.73	10277.8	9606.63	9145.17	8767.62	8452.99	8390.07
	Industry		FEC by end-use	Total Final Energy Consumption of the steel industry	TWh		toccfsid1		24.7181	21.8651	23.1973	20.6909	18.7716	17.0674	16.5708	16.4516
	Industry		FEC by end-use	Total Final Energy Consumption of the cement industry	TWh		toccfcim		3.64302	3.92272	3.44532	2.84519	2.46131	2.16463	1.92936	1.88361
	Industry		FEC by end-use	Total Final Energy Consumption of the paper, pulp and printing industry	TWh		toccfppp		7.0772	7.8498	6.82469	6.04708	5.53938	5.14029	4.81893	4.75588
	Industry		FEC by end-use	Total chemical industry	TWh		toccfchi		10.8341	12.145	10.5632	9.69652	9.10064	8.61311	8.20683	8.12557
	Industry		Total FEC	Total FEC of industry (excl. consumption of the energy sector)	TWh		toccfind		88.1478	87.96	84.7884	76.4619	70.597	65.6981	62.5625	61.918
	Industry	cms	FEC by carrier	Solid fossil fuels (coal ...)	TWh		cmscfind		22.2667	21.8803	19.6923	12.6906	7.87691	0	0	0
	Industry	enc	FEC by carrier	Solid biomass	TWh		enccfind		5.5677	5.5703	5.75635	6.35171	6.76102	7.09591	7.37499	7.4308
	Industry	lqf	FEC by carrier	Oil	TWh		petcfind		3.5555	1.652	1.4868	0.95816	0.59472	0.29736	0.04956	0
	Industry	gaz	FEC by carrier	Gas grid / gas consumed locally	TWh	Both gaz and biogaz are included in this indicator	gazcfind		27.707	27.7953	25.7364	20.0043	12.9249	11.1764	8.25383	7.84794
	Industry	elc	FEC by carrier	Electricity	TWh		elccfind		22.7009	24.3635	26.0879	32.572	30.0659	36.3178	37.376	38.3164
	Industry	vap	FEC by carrier	Heating networks	TWh	Only heat coming from heating networks	vapcfind		6.35	6.6986	6.02874	3.88519	2.4115	1.20575	0.200958	0
	Industry	hyd	FEC by carrier	Hydrogen	TWh		hydcfind		0	0	0	0	9.96202	9.60484	9.30719	8.32289
	Industry		Non-energy	Total non-energy consumption for the feedstock production (including chemicals and oxygen steel)	TWh		cfneind		14.5762	15.3532	14.105	12.8492	8.92021	8.75377	8.59362	8.72616
	Industry	cms	Non-energy by carrier	Non-energy consumption of solid fossil fuels (coal...) for the feedstock production	TWh		cmscfneind		4.39216	3.93694	4.17557	3.73446	0	0	0	0
	Industry	enc	Non-energy by carrier	Non-energy consumption of solid biomass for the feedstock production	TWh		enccfneind		0	0	0	0	0	0	0	0
	Industry	gaz	Non-energy by carrier	Non-energy consumption of gas for the feedstock production	TWh		gazcfneind		1.49872	1.68006	1.46125	1.34135	0.964339	0.661755	0.426874	0.2473
	Industry	lqf	Non-energy by carrier	Non-energy consumption of oil for the feedstock production	TWh		petcfneind		8.68534	9.73624	8.4682	7.77338	5.67676	3.99367	2.68601	1.69577
	Industry	hyd	Non-energy by carrier	Non-energy consumption of hydrogen for the feedstock production	TWh		hydcfneind		0	0	0	0	2.27912	4.09834	5.48074	6.78309
	Energy		AFOLUB	Domestic production of solid biomass	TWh		prodomboi		34.7165	35.0199	35.8698	37.0981	38.4613	39.6895	40.5395	40.8429
	Energy		AFOLUB	Domestic production of liquid biomass	TWh		prodomblq		3.5115	3.54169	3.62629	3.74853	3.88421	4.00645	4.09104	4.12123
	Energy		AFOLUB	Total primary production of biogas	TWh		prodombgr		7.01367	7.42039	8.55998	10.2067	12.0345	13.6813	14.8209	15.2276
	Energy		AFOLUB	Methane production by pyrogasification/methanation	TWh		promet		0	0	0	0.382139	2.00462	3.62711	5.2496	6.87208
	Energy		VRES	Solar photovoltaic Production	TWh		prospv		2.26385	2.28701	6.54654	11.9467	18.3199	26.639	34.9581	35.5832
	Energy		VRES	Installed capacity of solar photovoltaics	GW		caispv		2.0749	2.12271	5.88731	10.7437	16.4751	23.9565	31.4379	32
	Energy		VRES	Average load factor for solar photovoltaics	%		fchspv		0.124551	0.122991	0.126938	0.126938	0.126938	0.126938	0.126938	0.126938
	Energy		VRES	Onshore wind-generated electricity	TWh		proeon		0.572612	0.699083	4.52274	11.946	19.3692	25.3079	30.3921	30.3921
	Energy		VRES	Installed onshore wind capacity	GW		caieon		0.281	0.339424	2.05551	5.10304	7.80511	9.65114	11	11
	Energy		VRES	Average load factor for onshore wind	%		fcheon		0.232622	0.235116	0.251176	0.267232	0.283289	0.299345	0.315402	0.315402
	Energy		VRES	Offshore wind-generated electricity	TWh		proeof		0	0	0	0	0	0	0	0
	Energy		VRES	Installed offshore wind capacity	GW		caieof		0	0	0	0	0	0	0	0
	Energy		VRES	Average load factor for offshore wind	%		fcheof		0	0	0	0	0	0	0	0
	Energy		VRES	Marine energy Production	TWh		proenm
	Energy		VRES	Installed marine energy sources capacity	GW		caienm
	Energy		VRES	Average load factor for marine energy sources	%		fchenm
	Energy		VRES	Total hydropower production	TWh		prohdr		1.79481	1.86032	1.86032	1.86032	1.86032	1.86032	1.86032	1.86032
	Energy		VRES	Installed hydropower capacity	GW		caihdr		1.088	1.09252	1.09252	1.09252	1.09252	1.09252	1.09252	1.09252
	Energy		VRES	High-temperature geothermal energy & CSP Production	TWh		proght
	Energy		VRES	Installed capacity in high-temperature geothermal energy & CSP	GW		caight
	Energy		VRES	Average load factor for high-temperature geothermal energy & CSP	%		fchght
	Energy	nuc	Thermal Plants Elec	Nuclear production	TWh	Net electricity production: excludes electricity consumed by the plant itself	proelcnuc		25.335	27.8725	27.0114	26.1503	22.2792	12.7607	12.3109	0
	Energy	cms	Thermal Plants Elec	Coal-fired power generation	TWh	Net electricity production: excludes electricity consumed by the plant itself	proelccms		28.2983	27.9192	18.6128	9.3064	0	0	0	0
	Energy	lqf	Thermal Plants Elec	Oil-fired power generation	TWh	Net electricity production: excludes electricity consumed by the plant itself	proelcpet		0.0504121	0.0318896	0.0159448	0	0	0	0	0
	Energy	gaz	Thermal Plants Elec	Gas-fired power generation	TWh	Net electricity production: excludes electricity consumed by the plant itself	proelcgaz		6.16544	8.2834	8.2834	6.60012	4.91684	3.23356	1.55028	1.55028
	Energy	enc	Thermal Plants Elec	Energy production from solid biomass power plants	TWh	Net electricity production: excludes electricity consumed by the plant itself	proelcboi		0.341369	0.00154837	0.0012387	0.000929022	0.000619348	0.000309674	0	0
	Energy	wst	Thermal Plants Elec	Energy production from solid waste power plants	TWh	Net electricity production: excludes electricity consumed by the plant itself	proelcwst		0	0.0189948	0.0151958	0.0113969	0.00759791	0.00379895	0	0
	Energy	hyd	Thermal Plants Elec	Power production from hydrogen power plants	TWh	Net electricity production: excludes electricity consumed by the plant itself	proelchyd		0	0	0	0.387571	0.775142	1.16271	1.55028	1.55028
	Energy		Power-to-gas	Production of H2 via electrolysis	TWh		prohyd		0	0	0.183148	0.997224	5.26207	7.91648	10.6306	11.4634
	Energy		Power-to-gas	Production of methane via methanation	TWh	Production of e-CH4	prohydmet		0	0	0	0.0876982	0.276676	0.572012	0.959472	1.21081
	Energy		Power-to-gas	Production of liquid e-fuel from electricity	TWh		prohydcl		0	0	0	0	0	0	0	0
	Energy		Losses	Losses of the entire power grid	%		perreselc		0.117002	0.117002	0.117002	0.117002	0.117002	0.117002	0.117002	0.117002
	Energy		Losses	Gas network losses	%		perresgaz		0.0159726	0.0159726	0.0159726	0.0159726	0.0159726	0.0159726	0.0159726	0.0159726
	Energy		Losses	Heating network losses	%		perrescha		0.1	0.1	0.1	0.1	0.1	0.1	0.1	0.1
	Energy	cms	CHP	Potential power output from coal-fired CHP plants	TWh		prbelcchpcms		9.23944	6.14641	4.0976	2.0488	0	0	0	0
	Energy	cms	CHP	Potential heat energy output from coal-fired CHP plants	TWh		prbvapchpcms		18.4789	12.2928	8.19521	4.0976	0	0	0	0
	Energy	lqf	CHP	Potential power output from oil-fired CHP plants	TWh		prbelcchppet		0.035355	0.0758047	0.0379024	0	0	0	0	0
	Energy	lqf	CHP	Potential heat energy output from oil-fired CHP plants	TWh		prbvapchppet		0.07071	0.151609	0.0758047	0	0	0	0	0
	Energy	gaz	CHP	Potential power output from methane-fired CHP plants	TWh	Both gaz and biogaz are included in this indicator	prbelcchpgaz		0.742455	1.23504	1.23504	1.05547	0.875899	0.69633	0.516762	0.516762
	Energy	gaz	CHP	Potential heat energy output from methane-fired CHP plants	TWh	Both gaz and biogaz are included in this indicator	prbvapchpgaz		1.48491	2.47007	2.47007	2.11093	1.7518	1.39266	1.03352	1.03352
	Energy	enc	CHP	Potential power output from solid biomass CHP plants	TWh		prbelcchpboi		1.5674	2.18709	2.18709	2.18709	2.18709	2.18709	2.18709	2.18709
	Energy	enc	CHP	Potential heat energy output from solid biomass CHP plants	TWh		prbvapchpboi		1.43306	1.69205	1.69205	1.69205	1.69205	1.69205	1.69205	1.69205
	Energy	wst	CHP	Potential power output from waste-to-energy CHP plants	TWh		prbelcchpwst		0.150549	0.153924	0.12314	0.0923547	0.0615698	0.0307849	0	0
	Energy	wst	CHP	Potential heat energy output from waste-to-energy CHP plants	TWh		prbvapchpwst		0.301097	0.307849	0.246279	0.184709	0.12314	0.0615698	0	0
	Energy	hyd	CHP	Potential power output from hydrogen CHP	TWh		prbelcchphyd		0	0	0	0.12919	0.258381	0.387571	0.516762	0.516762
	Energy	hyd	CHP	Potential heat energy output from hydrogen CHP	TWh		prbvapchphyd		0	0	0	0.147646	0.295292	0.442939	0.590585	0.590585
	Energy	geo	CHP	Potential power output from geothermal CHP	TWh		prbelcchpgeo		0	0	0	0	0	0	0	0
	Energy	geo	CHP	Potential heat energy output from geothermal CHP	TWh		prbvapchpgeo		0	0	0	0	0	0	0	0
	Energy	wst	Heat	Total potential heat energy output from household waste incineration	TWh		prbrchinc		0.519458	0.55222	0.447939	0.375032	0.299775	0.122792	0	0
	Energy	ind	Heat	Total potential heat energy output from heat recovery in industry	TWh		prbrchind		0	0	0.368611	0.822973	1.48012	1.61673	1.81769	1.61248
	Energy	geo	Heat	Total potential heat energy output from geothermal energy	TWh		prbrchgeo		0	0	0.11991	0.267714	0.481483	0.525924	0.591298	0.524541
	Energy	enc	Heat	Total potential heat energy output for heating networks from solid biomass power plants	TWh		prbrchboi		0.348611	0.441795	1.56398	2.99174	5.08085	5.38608	5.94513	5.20862
	Energy	gaz	Heat	Total potential heat energy output for heating networks from gas-fired power plants	TWh	Both gaz and biogaz are included in this indicator	prbrchgaz		8.56458	8.71502	7.06929	5.91867	4.73099	1.93787	0	0
	Energy	lqf	Heat	Total potential heat energy output for heating networks from oil-fired power plants	TWh		prbrchpet		0.227623	0.178023	0.0902531	0	0	0	0	0
	Energy	cms	Heat	Total potential heat energy output for heating networks from coal-fired power plants	TWh		prbrchcms		1.03168	4.78657	3.23557	1.80596	0	0	0	0
	Energy	sth	Heat	Total potential heat energy output for heating networks from centralised solar thermal	TWh		prbrchsth		0	0	0	0	0	0	0	0
	Energy	pac	Heat	Total potential heat energy output from centralised heat pumps	TWh		prbrchpac		0.018889	0.030356	1.29896	2.86574	5.13343	5.59599	6.284	5.57006
	Energy	cms	Primary production	Domestic production of solid fossil fuels (coal…)	TWh		prodomcms		195.33	155.391	77.6955	0	0	0	0	0
	Energy	lqf	Primary production	Domestic petroleum production	TWh		prodompet		2.39631	1.85597	1.85597	1.85597	0.927986	0	0	0
	Energy	gaz	Primary production	Domestic natural gas production	TWh		prodomgaz		9.51586	8.76548	8.76548	8.76548	4.38274	0	0	0
	Energy	nuc	Efficiency	Average electrical efficiency of nuclear plants	%		rdmelcnuc		0.33	0.33	0.33	0.33	0.33	0.33	0.33	0.33
	Energy	cms	Efficiency	Average electrical efficiency of coal-fired power plants	%		rdmelccms		0.32408	0.338266	0.338266	0.338266	0.338266	0.338266	0.338266	0.338266
	Energy	lqf	Efficiency	Average electrical efficiency of oil-fired power plants	%		rdmelcpet		0.338629	0.32273	0.32273	0.32273	0.32273	0.32273	0.32273	0.32273
	Energy	gaz	Efficiency	Average electrical efficiency of gas-fired power plants	%		rdmelcgaz		0.421896	0.512189	0.526824	0.541459	0.556094	0.57073	0.585365	0.6
	Energy	enc	Efficiency	Average electrical efficiency of solid biomass power plants	%		rdmelcboi		0.230258	0.203191	0.203191	0.203191	0.203191	0.203191	0.203191	0.203191
	Energy	wst	Efficiency	Average electrical efficiency of solid waste power plants	%		rdmelcwst		0	0.1221	0.1221	0.1221	0.1221	0.1221	0.1221	0.1221
	Energy	hyd	Efficiency	Average electrical efficiency of hydrogen power plants	%		rdmelchyd		0.6	0.6	0.6	0.6	0.6	0.6	0.6	0.6
	Energy	enc	Efficiency	Average energy-to-heat conversion efficiency of solid biomass power plants	%		rdmrchboi		0.581666	0.505204	0.56267	0.620136	0.677602	0.735068	0.792534	0.85
	Energy	gaz	Efficiency	Average energy-to-heat conversion efficiency of gas-fired power plants	%		rdmrchgaz		0.9	0.833601	0.833601	0.833601	0.833601	0.833601	0.833601	0.833601
	Energy	lqf	Efficiency	Average energy-to-heat conversion efficiency of oil-fired power plants	%		rdmrchpet		0.798158	0.875759	0.875759	0.875759	0.875759	0.875759	0.875759	0.875759
	Energy	cms	Efficiency	Average energy-to-heat conversion efficiency of coal-fired power plants	%		rdmrchcms		0.629518	0.666653	0.666653	0.666653	0.666653	0.666653	0.666653	0.666653
	Energy	pac	Efficiency	Average conversion efficiency of centralised heat pumps	%		rdmrchpac		3	3	3	3	3	3	3	3
	Macro		GHG	GHG emissions from non-energy sources in industry (process emissions)	MtCO2e		ghgindnes		7.53549	7.51945	6.24477	4.72652	3.5284	2.50597	2.38636	2.36178
	Macro		GHG	GHG emissions from non-energy sources in waste management	MtCO2e		ghgwstnes		5.10338	4.91852	4.73367	3.74706	2.76046	1.77385	1.35766	0.94147
	Macro		GHG	GHG emissions from non-energy sources in other sectors (industrial product use)	MtCO2eq		ghgothnes		3.30673	3.40575	3.50478	2.55697	1.60916	0.661346	0.330673	0
	Macro		GHG	Total GHG emissions from the LULUCF sector	MtCO2eq	All gases	calsolghgtotluf		-6.53315	-6.49325	-6.38147	-6.21994	-6.04065	-5.87912	-5.76733	-5.72744
	Macro		GHG	Total net GHG emissions from non-energy sources in agriculture (excl. LULUCF)	MtCO2eq	All gases	soltneghgagrnes		1.23163	1.06243	0.588331	-0.0967626	-0.857159	-1.54225	-2.01635	-2.18556

## Sheet: CY
CY	<<< back to contents
				STRUCTURE
				Residential: General indicators
				Residential: Final Energy Consumption (FEC) by carrier
				Residential: Final Energy Consumption (FEC) by end-use
				Residential: Final Energy Consumption (FEC) by end-use by carrier
				Tertiary: Final Energy Consumption (FEC) by carrier
				Transport: Mobility
				Transport: Freight
				Transport: Final Energy Consumption (FEC) by carrier
				Transport: International
				Industry: Production
				Industry: Unit Consumption
				Industry: Final Energy Consumption (FEC) by end-use
				Industry: Final Energy Consumption (FEC) by carrier
				Industry: Non-Energy Consumption
				Bioenergies Production
				Energy: Variable renewable energy sources (VRES)
				Energy: Thermal power plants net electricity production
				Energy: Power-to-gas
				Energy: Losses
				Energy: Combined Heat and Power (CHP)
				Energy: Heat production from district heating networks
				Energy: Domestic Primary Production
				Energy: Efficiency
				Macro: Greenhouse Gases
	Sector	Vector	Category	Indicator	Unit	Perimeter Precisions	Indicator Code	Alternative Code	2015	2020	2025	2030	2035	2040	2045	2050
	Macro		General	Total population	k		pop	pop	848.3	887.331	928.295	962.854	990.814	1012.86	1030.81	1046.22
	Residential		General	Total floor area	Mm²	Only occupied buildings	totsurlog	totsurlog	52.5678	54.9865	57.525	59.6666	61.3992	62.7653	63.8775	64.8326
	Residential		General	Per capita residential floor area	m²/person	Only occupied buildings	surlogcap	surlogcap	61.9685	61.9685	61.9685	61.9685	61.9685	61.9685	61.9685	61.9685
	Residential		General	Heating needs in final energy of the average housing stock	kWh/m²		caleelpref		24.2392	24.8301	25.4211	22.1614	20.6513	19.1412	18.2915	17.4419
	Residential		General	Renovation pace of dwellings	% cumul		trvcumres
	Residential		Total FEC	Total final energy consumption	TWh		toccfres	caltoccfres	3.8868	4.21985	4.23433	3.82835	3.61064	3.42823	3.30364	3.32423
	Residential	cms	FEC by carrier	Solid fossil fuels (coal ...)	TWh		cmscfres	calcmscfres	0	0	0	0	0	0	0	0
	Residential	enc	FEC by carrier	Solid biomass	TWh		enccfres	calenccfres	0.184215	0.197387	0.183165	0.137094	0.102962	0.0710348	0.0409773	0.0403352
	Residential	lqf	FEC by carrier	Oil	TWh		petcfres	calpetcfres	1.26486	1.3492	1.11952	0.729987	0.429283	0.168856	0	0
	Residential	gaz	FEC by carrier	Gas grid / gas consumed locally	TWh	Both gaz and biogaz are included in this indicator	gazcfres	calgazcfres	0	0	0	0	0	0	0	0
	Residential	elc	FEC by carrier	Electricity	TWh	Includes electricity consumption of heat pumps	elccfres	calelccfres	1.64471	1.82409	2.10838	2.26728	2.40543	2.50171	2.51383	2.55126
	Residential	vap	FEC by carrier	Heating networks	TWh		vapcfres	calvapcfres	0	0	0	0	0	0	0	0
	Residential	pac	FEC by carrier	Ambient heat (heat pumps…)	TWh	Heat extracted from the colder source. Excludes electricity consumed by the heat pump itself.	paccfres	calpaccfres	0.110581	0.11849	0.296559	0.400135	0.500945	0.588074	0.665345	0.648439
	Residential	sth	FEC by carrier	Thermal solar	TWh		sthcfres	calsthcfres	0.682434	0.730694	0.526701	0.293849	0.172024	0.098557	0.0834906	0.0841881
	Residential		FEC by end-use	Space heating	TWh	Includes ambient heat extracted from the colder source.	toccfreschf	caltoccfreschf	1.2742	1.36532	1.46235	1.3223	1.26797	1.2014	1.16842	1.1308
	Residential		FEC by end-use	Domestic hot water	TWh	Includes ambient heat extracted from the colder source.	toccfresecs		0.8896	0.95251	0.828194	0.57974	0.452876	0.389504	0.359032	0.3644
	Residential		FEC by end-use	Specific electricity	TWh	It includes all domestic electrical appliances, excluding large cooking appliances which are included in cooking indicators. It includes building management consumption: auxiliaries for heating systems (boiler circulators, thermostats), mechanical ventilation systems, home automation systems (sensors, cameras, roller shutters, automatic doors, home boxes...), consumption in common areas of buildi…	elecfresels	caltotelccfresdom	0.962	1.04708	0.987729	0.912804	0.82437	0.725213	0.618484	0.627731
	Residential		FEC by end-use	Cooling	TWh		toccfrescli	caltoccfrescli	0.1882	0.250448	0.318073	0.439136	0.564282	0.691731	0.763401	0.835116
	Residential		FEC by end-use	Domestic cooking	TWh		toccfrescui		0.5728	0.604495	0.637988	0.57437	0.501141	0.420383	0.394308	0.366177
	Residential	cms	FEC by end-use by carrier	Final energy consumption from solid fossil fuels (coal ...) for space heating	TWh		cmscfreschf	calcmscfreschf	0	0	0	0	0	0	0	0
	Residential	enc	FEC by end-use by carrier	Final energy consumption from solid biomass for space heating	TWh		enccfreschf	calenccfreschf	0.181825	0.194828	0.173602	0.125262	0.0897051	0.0561814	0.026616	0.0257592
	Residential	lqf	FEC by end-use by carrier	Final oil consumption for space heating	TWh		petcfreschf	calpetcfreschf	0.813673	0.871862	0.747057	0.506631	0.323879	0.153437	0	0
	Residential	gaz	FEC by end-use by carrier	Final energy consumption from gas grid / gas consumed locally for space heating	TWh	Both gaz and biogaz are included in this indicator	gazcfreschf	calgazcfreschf	0	0	0	0	0	0	0	0
	Residential	elc	FEC by end-use by carrier	Final electricity consumption for space heating	TWh	Includes electricity consumptions of heat pumps	elccfreschf	calelccfreschf	0.168121	0.180144	0.29466	0.358413	0.431883	0.492772	0.560514	0.542468
	Residential	vap	FEC by end-use by carrier	Final energy consumption from heating networks for space heating	TWh		vapcfreschf	calvapcfreschf	0	0	0	0	0	0	0	0
	Residential	pac	FEC by end-use by carrier	Final energy consumption from ambient heat (heat pumps…) for space heating	TWh	Heat extracted from the colder source. Excludes electricity consumed by the heat pump itself.	paccfreschf	calpaccfreschf	0.110581	0.11849	0.244107	0.326701	0.414899	0.489399	0.569603	0.551265
	Residential	sth	FEC by end-use by carrier	Final energy consumption from thermal solar for space heating	TWh		sthcfreschf	calsthcfreschf	0	0	0.0029247	0.00528918	0.00760784	0.00961121	0.0116842	0.011308
	Residential	cms	FEC by end-use by carrier	Final energy consumption from solid fossil fuels (coal ...) for domestic hot water	TWh		cmscfresecs	cmscfresecs	0	0	0	0	0	0	0	0
	Residential	enc	FEC by end-use by carrier	Final energy consumption from solid biomass for domestic hot water	TWh		enccfresecs	enccfresecs	0.00238931	0.00255828	0.00956394	0.0118325	0.0132567	0.0148535	0.0143613	0.014576
	Residential	lqf	FEC by end-use by carrier	Final oil consumption for domestic hot water	TWh		petcfresecs	petcfresecs	0.0768663	0.082302	0.0545649	0.0262987	0.0112502	0.00168277	0	0
	Residential	gaz	FEC by end-use by carrier	Final energy consumption from gas grid / gas consumed locally for domestic hot water	TWh	Both gaz and biogaz are included in this indicator	gazcfresecs	gazcfresecs	0	0	0	0	0	0	0	0
	Residential	elc	FEC by end-use by carrier	Final electricity consumption for domestic hot water	TWh	Includes electricity consumptions of heat pumps	elccfresecs	elccfresecs	0.12791	0.136956	0.187836	0.179615	0.177907	0.185348	0.177123	0.179771
	Residential	vap	FEC by end-use by carrier	Final energy consumption from heating networks for domestic hot water	TWh		vapcfresecs	vapcfresecs	0	0	0	0	0	0	0	0
	Residential	pac	FEC by end-use by carrier	Final energy consumption from ambient heat (heat pumps…) for domestic hot water	TWh	Heat extracted from the colder source. Excludes electricity consumed by the heat pump itself.	paccfresecs	paccfresecs	0	0	0.0524523	0.0734337	0.0860465	0.0986745	0.095742	0.0971734
	Residential	sth	FEC by end-use by carrier	Final energy consumption from thermal solar for domestic hot water	TWh		sthcfresecs	sthcfresecs	0.682434	0.730694	0.523777	0.28856	0.164416	0.0889458	0.0718065	0.0728801
	Residential	cms	FEC by end-use by carrier	Final energy consumption from solid fossil fuels (coal ...) for domestic cooking	TWh		cmscfrescui	cmscfrescui	0	0	0	0	0	0	0	0
	Residential	enc	FEC by end-use by carrier	Final energy consumption from solid biomass for domestic cooking	TWh		enccfrescui	enccfrescui	0	0	0	0	0	0	0	0
	Residential	lqf	FEC by end-use by carrier	Final oil consumption for domestic cooking	TWh		petcfrescui	petcfrescui	0.374321	0.395033	0.317902	0.197057	0.0941541	0.0137359	0	0
	Residential	gaz	FEC by end-use by carrier	Final energy consumption from gas grid / gas consumed locally for domestic cooking	TWh	Both gaz and biogaz are included in this indicator	gazcfrescui	gazcfrescui	0	0	0	0	0	0	0	0
	Residential	elc	FEC by end-use by carrier	Final electricity consumption for domestic cooking	TWh		elccfrescui	elccfrescui	0.198479	0.209462	0.320086	0.377313	0.406987	0.406647	0.394308	0.366177
	Tertiary		Total FEC	Total final energy consumption	TWh		toccfter	caltoccfter	2.2647	2.28476	2.25543	2.17802	2.05304	1.88363	1.95186	2.01429
	Tertiary	cms	FEC by carrier	Solid fossil fuels (coal ...)	TWh		cmscfter	calcmscfter	0	0	0	0	0	0	0	0
	Tertiary	enc	FEC by carrier	Solid biomass	TWh		enccfter	calenccfter	0.0034577	0.00348833	0.00553205	0.00735901	0.00883781	0.00985277	0.013308	0.0137337
	Tertiary	lqf	FEC by carrier	Oil	TWh		petcfter	calpetcfter	0.261836	0.264155	0.21513	0.16368	0.112748	0.0653335	0	0
	Tertiary	gaz	FEC by carrier	Gas grid / gas consumed locally	TWh	Both gaz and biogaz are included in this indicator	gazcfter	calgazcfter	0.0090741	0.00915447	0.00745549	0.00567243	0.00390736	0.00226418	0	0
	Tertiary	elc	FEC by carrier	Electricity	TWh	Includes electricity consumptions of heat pumps	elccfter	calelccfter	1.59195	1.60605	1.64142	1.63915	1.59605	1.51111	1.6489	1.70164
	Tertiary	vap	FEC by carrier	Heating networks	TWh		vapcfter	calvapcfter	0	0	0.0213963	0.041324	0.058429	0.0714769	0.105808	0.109193
	Tertiary	pac	FEC by carrier	Ambient heat (heat pumps…)	TWh	Heat extracted from the colder source. Excludes electricity consumed by the heat pump itself.	paccfter	calpaccfter	0.306853	0.309571	0.288224	0.261555	0.230732	0.197184	0.178551	0.184262
	Tertiary	sth	FEC by carrier	Thermal solar	TWh		sthcfter	calsthcfter	0.0915333	0.092344	0.0762756	0.0592857	0.0423363	0.0264133	0.00529041	0.00545963
	Transport		Mobility	Total number of passenger-kilometres (excl. flights and gentle mobility)	Gpkm	Plane and gentle (bicycle, foot) excluded	pkmter		7.74649	8.17299	8.5503	8.86861	9.12614	9.32919	9.49451	9.63647
	Transport		Mobility	Passenger-kilometres travelled by non-motorized mode (bicycle, foot)	Gpkm		pkmnmt
	Transport		Mobility	Passenger-kilometres travelled by rail (train, metro, tram)	Gpkm		pkmfer		0	0	0	0	0	0	0	0
	Transport		Mobility	Passenger-kilometres travelled by road (cars, buses, motorcycles)	Gpkm		pkmrou		7.74649	8.17299	8.5503	8.86861	9.12614	9.32919	9.49451	9.63647
	Transport		Mobility	Passenger-kilometres travelled on domestic flights	Gpkm		pkmavd		0	0.0475568	0.042163	0.0355893	0.027949	0.0193873	0.0100448	0
	Transport		Mobility	Average number of people per vehicle	person/car		capvp
	Transport		FEC by end-use	Total final energy consumption in passenger mobility	TWh	Excl. International aviation and maritime	toccfmob	recaltoccfmob	5.2048	5.18003	5.06894	3.1328	1.6649	1.2578	0.691956	0.697248
	Transport	lqf	FEC by end-use by carrier	Final liquid fuels consumption in passenger mobility	TWh	Excl. International aviation and maritime	lqfcfmob	recallqfcfmob	5.2048	5.18003	4.89261	2.62637	0.954103	0.478137	0.0049795	0
	Transport	gaz	FEC by end-use by carrier	Final energy consumption from gaseous motor fuels - methane in passenger mobility	TWh	Excl. International aviation and maritime	gazcfmob	recalgazcfmob	0	0	0.00598418	0.0200562	0.0341511	0.0483169	0.0613386	0.0622557
	Transport	elc	FEC by end-use by carrier	Final electricity consumption in passenger mobility	TWh	Excl. International aviation and maritime	elccfmob	recalelccfmob	0	0	0.158467	0.452465	0.629482	0.680382	0.582063	0.590766
	Transport	hyd	FEC by end-use by carrier	Final energy consumption from gaseous motor fuels - hydrogen in passenger mobility	TWh	Excl. International aviation and maritime	hydcfmob	recalhydcfmob	0	0	0.0118752	0.0339036	0.0471607	0.0509614	0.0435748	0.0442263
	Transport		FEC by end-use	Final energy consumption for domestic flights	TWh		lqfcfavd	calcflqfmobavd	0	0.0257185	0.0224215	0.018605	0.0143589	0.0097856	0.0049795	0
	Transport		Freight	Tonne-kilometres travelled by trucks	Gtkm	Domestic only	tkmcam		0.562982	0.891971	0.651015	0.636507	0.621999	0.607491	0.599282	0.591072
	Transport		Freight	Inland waterways goods traffic	Gtkm	Including rivers and domestic maritime, excluding international maritime.	tkmflvdom		0	0	0	0	0	0	0	0
	Transport		Freight	Tonne-kilometres transported by rail	Gtkm	Domestic only	tkmfer		0	0	0	0	0	0	0	0
	Transport		Freight	Total vehicle-kilometres travelled by light commercial vehicles (LCV)	Gvkm	Domestic only. In Gkm	vkmvlr		1.26304	1.32115	1.38214	1.4336	1.47523	1.50805	1.53477	1.55772
	Transport		FEC by end-use	Total final energy consumption in freight transport (excl. International aviation and maritime)	TWh	Excl. International aviation and maritime	toccffre	recaltoccffre	2.2359	2.17996	1.98597	1.60603	1.2261	0.846158	0.802958	0.763652
	Transport	lqf	FEC by end-use by carrier	Final liquid fuels consumption in freight transport	TWh	Excl. International aviation and maritime	lqfcffre	recallqfcffre	2.2359	2.17996	1.91525	1.3703	0.825343	0.28039	0.141976	0
	Transport	gaz	FEC by end-use by carrier	Final energy consumption from gaseous motor fuels - methane in freight transport	TWh	Excl. International aviation and maritime	gazcffre	recalgazcffre	0	0	0.0263111	0.0877038	0.149096	0.210489	0.245597	0.283462
	Transport	elc	FEC by end-use by carrier	Final electricity consumption in freight transport	TWh	Excl. International aviation and maritime	elccffre	recalelccffre	0	0	0.031172	0.103907	0.176641	0.249376	0.291703	0.337461
	Transport	hyd	FEC by end-use by carrier	Final energy consumption from gaseous motor fuels - hydrogen in freight transport	TWh	Excl. International aviation and maritime	hydcffre	recalhydcffre	0	0	0.0132378	0.0441261	0.0750145	0.105903	0.123682	0.142729
	Transport		Total FEC	Total final energy consumption (excl. International aviation and maritime)	TWh	Excl. International aviation and maritime	toccftra	caltoccftra	7.4407	7.36	7.05491	4.73883	2.89099	2.10396	1.49491	1.4609
	Transport	lqf	FEC by carrier	Liquid fuels	TWh	Excl. International aviation and maritime	lqfcftra	callqfcftra	7.4407	7.36	6.80786	3.99667	1.77945	0.758527	0.146956	0
	Transport	gaz	FEC by carrier	Methane	TWh	Excl. International aviation and maritime	gazcftra	calgazcftra	0	0	0.0322953	0.10776	0.183248	0.258806	0.306936	0.345717
	Transport	hyd	FEC by carrier	Hydrogen	TWh	Excl. International aviation and maritime	hydcftra	calhydcftra	0	0	0.0251131	0.0780298	0.122175	0.156864	0.167257	0.186955
	Transport	elc	FEC by carrier	Electricity	TWh	Excl. International aviation and maritime	elccftra	calelccftra	0	0	0.189639	0.556372	0.806124	0.929759	0.873766	0.928227
	Transport		International	Passenger-kilometres travelled on international flights	Gpkm		pkmavi		7.91161	7.91161	8.27685	8.58499	8.83428	9.03083	9.19087	9.32828
	Transport		International	Total tonne-kilometres for international water freight transport	Gtkm		tkmflvint		70.3316	84.5136	88.4752	80.759	72.2446	62.8013	52.2684	40.4458
	Transport	lqf	FEC by end-use	Final liquid fuels consumption on international flights	TWh		lqfcfavi	calcflqfmobavi	2.85425	2.85425	2.98602	2.91135	2.80467	2.67158	2.51998	2.35574
	Transport	lqf	FEC by end-use by carrier	Final liquid fuels consumption on international water freight transport	TWh		lqfcffrewati	calcflqffrewati	2.81326	3.23567	2.96603	2.34586	1.79579	1.31584	0.905986	0.566241
	Transport	gaz	FEC by end-use by carrier	Final NGV / biomethane consumption on international water freight transport	TWh		ngvcffrewati	calcfngvfrewati	0	0	0.269639	0.469171	0.598598	0.657919	0.647133	0.566241
	Industry		Production	Production of crude steel	kt		prdacb		0	0	0	0	0	0	0	0
	Industry		Production	- Production of primary steel	kt		prdacboxy		0	0	0	0	0	0	0	0
	Industry		Production	- Production of recycled steel	kt		prdacbele		0	0	0	0	0	0	0	0
	Industry		Production	Production of cement	kt		prdcim		788.168	1533.71	759.006	665.687	601.53	549.038	505.295	496.546
	Industry		Production	Production of paper	kt		prdpap		6.96101	5.82805	6.84964	6.49323	6.24821	6.04773	5.88066	5.84725
	Industry		Efficiency	Unit consumption of steel industry	MWh/kt		cutocacb
	Industry		Efficiency	Unit consumption of cement	MWh/kt		cutoccim		1645.72	575.402	1559.05	1281.72	1091.05	935.054	805.055	779.055
	Industry		Efficiency	Unit consumption of pulp and paper	MWh/kt		cutocppp		4237.89	4409.71	4095.86	3641.37	3328.91	3073.26	2860.22	2817.61
	Industry		FEC by end-use	Total Final Energy Consumption of the steel industry	TWh		toccfsid1		0	0	0	0	0	0	0	0
	Industry		FEC by end-use	Total Final Energy Consumption of the cement industry	TWh		toccfcim		1.2971	0.8825	1.18333	0.853223	0.656301	0.51338	0.40679	0.386837
	Industry		FEC by end-use	Total Final Energy Consumption of the paper, pulp and printing industry	TWh		toccfppp		0.0295	0.0257	0.0280552	0.0236443	0.0207997	0.0185863	0.01682	0.0164753
	Industry		FEC by end-use	Total chemical industry	TWh		toccfchi		0.0625	0.0683	0.0609375	0.0559375	0.0525	0.0496875	0.0473437	0.046875
	Industry		Total FEC	Total FEC of industry (excl. consumption of the energy sector)	TWh		toccfind		2.3198	2.1867	2.175	1.74583	1.48099	1.28261	1.12989	1.10071
	Industry	cms	FEC by carrier	Solid fossil fuels (coal ...)	TWh		cmscfind		0.1354	0.2883	0.25947	0.167214	0.103788	0	0	0
	Industry	enc	FEC by carrier	Solid biomass	TWh		enccfind		0.0137	0.0175	0.0169851	0.0153374	0.0142046	0.0132777	0.0125054	0.0123509
	Industry	lqf	FEC by carrier	Oil	TWh		petcfind		1.485	1.0322	0.92898	0.598676	0.371592	0.185796	0.030966	0
	Industry	gaz	FEC by carrier	Gas grid / gas consumed locally	TWh	Both gaz and biogaz are included in this indicator	gazcfind		0	0	0	0	0	0	0	0
	Industry	elc	FEC by carrier	Electricity	TWh		elccfind		0.6857	0.8487	0.969568	0.964604	0.991405	1.08354	1.08641	1.08836
	Industry	vap	FEC by carrier	Heating networks	TWh	Only heat coming from heating networks	vapcfind		0	0	0	0	0	0	0	0
	Industry	hyd	FEC by carrier	Hydrogen	TWh		hydcfind		0	0	0	0	0	0	0	0
	Industry		Non-energy	Total non-energy consumption for the feedstock production (including chemicals and oxygen steel)	TWh		cfneind		0.05875	0.064202	0.0572812	0.0525813	0.0514591	0.0504989	0.0495751	0.0503397
	Industry	cms	Non-energy by carrier	Non-energy consumption of solid fossil fuels (coal...) for the feedstock production	TWh		cmscfneind		0	0	0	0	0	0	0	0
	Industry	enc	Non-energy by carrier	Non-energy consumption of solid biomass for the feedstock production	TWh		enccfneind		0	0	0	0	0	0	0	0
	Industry	gaz	Non-energy by carrier	Non-energy consumption of gas for the feedstock production	TWh		gazcfneind		0.00864583	0.00944817	0.00842969	0.00773802	0.0055631	0.00381755	0.00246256	0.00142663
	Industry	lqf	Non-energy by carrier	Non-energy consumption of oil for the feedstock production	TWh		petcfneind		0.0501042	0.0547538	0.0488516	0.0448432	0.0327482	0.0230388	0.0154951	0.00978261
	Industry	hyd	Non-energy by carrier	Non-energy consumption of hydrogen for the feedstock production	TWh		hydcfneind		0	0	0	0	0.0131478	0.0236426	0.0316174	0.0391304
	Energy		AFOLUB	Domestic production of solid biomass	TWh		prodomboi		0.110991	0.112142	0.115366	0.120025	0.125197	0.129856	0.13308	0.134231
	Energy		AFOLUB	Domestic production of liquid biomass	TWh		prodomblq		0.103863	0.100614	0.0915089	0.0783522	0.0637494	0.0505927	0.041488	0.0382386
	Energy		AFOLUB	Total primary production of biogas	TWh		prodombgr		0.137706	0.155558	0.205579	0.277862	0.358089	0.430372	0.480393	0.498245
	Energy		AFOLUB	Methane production by pyrogasification/methanation	TWh		promet		0	0	0	0	0	0	0	0
	Energy		VRES	Solar photovoltaic Production	TWh		prospv		0.126659	0.295608	1.01687	2.04821	3.07955	4.1109	5.14224	5.51284
	Energy		VRES	Installed capacity of solar photovoltaics	GW		caispv		0.076	0.229134	0.620232	1.24929	1.87835	2.50742	3.13648	3.36252
	Energy		VRES	Average load factor for solar photovoltaics	%		fchspv		0.190247	0.147273	0.187157	0.187157	0.187157	0.187157	0.187157	0.187157
	Energy		VRES	Onshore wind-generated electricity	TWh		proeon		0.221857	0.240408	0.56502	1.14298	1.72095	2.18332	2.55226	2.55226
	Energy		VRES	Installed onshore wind capacity	GW		caieon		0.157725	0.157725	0.322846	0.578426	0.781564	0.899288	0.961764	0.961764
	Energy		VRES	Average load factor for onshore wind	%		fcheon		0.160572	0.173998	0.199786	0.225574	0.251362	0.27715	0.302937	0.302937
	Energy		VRES	Offshore wind-generated electricity	TWh		proeof		0	0	0	0	0	0	0	0
	Energy		VRES	Installed offshore wind capacity	GW		caieof		0	0	0	0	0	0	0	0
	Energy		VRES	Average load factor for offshore wind	%		fcheof		0	0	0	0	0	0	0	0
	Energy		VRES	Marine energy Production	TWh		proenm
	Energy		VRES	Installed marine energy sources capacity	GW		caienm
	Energy		VRES	Average load factor for marine energy sources	%		fchenm
	Energy		VRES	Total hydropower production	TWh		prohdr		0	0	0	0	0	0	0	0
	Energy		VRES	Installed hydropower capacity	GW		caihdr		0	0	0	0	0	0	0	0
	Energy		VRES	High-temperature geothermal energy & CSP Production	TWh		proght
	Energy		VRES	Installed capacity in high-temperature geothermal energy & CSP	GW		caight
	Energy		VRES	Average load factor for high-temperature geothermal energy & CSP	%		fchght
	Energy	nuc	Thermal Plants Elec	Nuclear production	TWh	Net electricity production: excludes electricity consumed by the plant itself	proelcnuc		0	0	0	0	0	0	0	0
	Energy	cms	Thermal Plants Elec	Coal-fired power generation	TWh	Net electricity production: excludes electricity consumed by the plant itself	proelccms		0	0	0	0	0	0	0	0
	Energy	lqf	Thermal Plants Elec	Oil-fired power generation	TWh	Net electricity production: excludes electricity consumed by the plant itself	proelcpet		3.93109	4.39718	2.19859	0	0	0	0	0
	Energy	gaz	Thermal Plants Elec	Gas-fired power generation	TWh	Net electricity production: excludes electricity consumed by the plant itself	proelcgaz		0.0484901	0.0550695	0.0550695	0.12952	0.20397	0.27842	0.35287	0.35287
	Energy	enc	Thermal Plants Elec	Energy production from solid biomass power plants	TWh	Net electricity production: excludes electricity consumed by the plant itself	proelcboi		0	0	0	0	0	0	0	0
	Energy	wst	Thermal Plants Elec	Energy production from solid waste power plants	TWh	Net electricity production: excludes electricity consumed by the plant itself	proelcwst		0	0	0	0	0	0	0	0
	Energy	hyd	Thermal Plants Elec	Power production from hydrogen power plants	TWh	Net electricity production: excludes electricity consumed by the plant itself	proelchyd		0	0	0	0.0882175	0.176435	0.264652	0.35287	0.35287
	Energy		Power-to-gas	Production of H2 via electrolysis	TWh		prohyd		0	0	0.0261715	0.133178	0.670317	0.959734	1.25343	1.40337
	Energy		Power-to-gas	Production of methane via methanation	TWh	Production of e-CH4	prohydmet		0	0	0	0.011732	0.0352968	0.0694196	0.113151	0.148252
	Energy		Power-to-gas	Production of liquid e-fuel from electricity	TWh		prohydcl		0	0	0	0.0185854	0.0559158	0.109972	0.17925	0.234854
	Energy		Losses	Losses of the entire power grid	%		perreselc		0.0449678	0.0449678	0.0449678	0.0449678	0.0449678	0.0449678	0.0449678	0.0449678
	Energy		Losses	Gas network losses	%		perresgaz		0.00709118	0.00709118	0.00709118	0.00709118	0.00709118	0.00709118	0.00709118	0.00709118
	Energy		Losses	Heating network losses	%		perrescha		0.1	0.1	0.1	0.1	0.1	0.1	0.1	0.1
	Energy	cms	CHP	Potential power output from coal-fired CHP plants	TWh		prbelcchpcms		0	0	0	0	0	0	0	0
	Energy	cms	CHP	Potential heat energy output from coal-fired CHP plants	TWh		prbvapchpcms		0	0	0	0	0	0	0	0
	Energy	lqf	CHP	Potential power output from oil-fired CHP plants	TWh		prbelcchppet		0.00040994	0.00186069	0.000930346	0	0	0	0	0
	Energy	lqf	CHP	Potential heat energy output from oil-fired CHP plants	TWh		prbvapchppet		0	0	0.000959487	0	0	0	0	0
	Energy	gaz	CHP	Potential power output from methane-fired CHP plants	TWh	Both gaz and biogaz are included in this indicator	prbelcchpgaz		0	0	0	0	0	0	0	0
	Energy	gaz	CHP	Potential heat energy output from methane-fired CHP plants	TWh	Both gaz and biogaz are included in this indicator	prbvapchpgaz		0	0	0	0	0	0	0	0
	Energy	enc	CHP	Potential power output from solid biomass CHP plants	TWh		prbelcchpboi		0	0	0	0	0	0	0	0
	Energy	enc	CHP	Potential heat energy output from solid biomass CHP plants	TWh		prbvapchpboi		0	0	0	0	0	0	0	0
	Energy	wst	CHP	Potential power output from waste-to-energy CHP plants	TWh		prbelcchpwst		0	0	0	0	0	0	0	0
	Energy	wst	CHP	Potential heat energy output from waste-to-energy CHP plants	TWh		prbvapchpwst		0	0	0	0	0	0	0	0
	Energy	hyd	CHP	Potential power output from hydrogen CHP	TWh		prbelcchphyd		0	0	0	0	0	0	0	0
	Energy	hyd	CHP	Potential heat energy output from hydrogen CHP	TWh		prbvapchphyd		0	0	0	0	0	0	0	0
	Energy	geo	CHP	Potential power output from geothermal CHP	TWh		prbelcchpgeo		0	0	0	0	0	0	0	0
	Energy	geo	CHP	Potential heat energy output from geothermal CHP	TWh		prbvapchpgeo		0	0	0	0	0	0	0	0
	Energy	wst	Heat	Total potential heat energy output from household waste incineration	TWh		prbrchinc		0	0	0	0	0	0	0	0
	Energy	ind	Heat	Total potential heat energy output from heat recovery in industry	TWh		prbrchind		0	0	0.00262633	0.00419404	0.0054838	0.00646765	0.00905632	0.00931151
	Energy	geo	Heat	Total potential heat energy output from geothermal energy	TWh		prbrchgeo		0	0	0	0	0	0	0	0
	Energy	enc	Heat	Total potential heat energy output for heating networks from solid biomass power plants	TWh		prbrchboi		0	0	0.0225292	0.0359774	0.0470412	0.0554809	0.077687	0.0798761
	Energy	gaz	Heat	Total potential heat energy output for heating networks from gas-fired power plants	TWh	Both gaz and biogaz are included in this indicator	prbrchgaz		0	0	0	0	0	0	0	0
	Energy	lqf	Heat	Total potential heat energy output for heating networks from oil-fired power plants	TWh		prbrchpet		0	0	0	0	0	0	0	0
	Energy	cms	Heat	Total potential heat energy output for heating networks from coal-fired power plants	TWh		prbrchcms		0	0	0	0	0	0	0	0
	Energy	sth	Heat	Total potential heat energy output for heating networks from centralised solar thermal	TWh		prbrchsth		0	0	0	0	0	0	0	0
	Energy	pac	Heat	Total potential heat energy output from centralised heat pumps	TWh		prbrchpac		0	0	0.0135453	0.0216308	0.0282827	0.0333569	0.046708	0.0480241
	Energy	cms	Primary production	Domestic production of solid fossil fuels (coal…)	TWh		prodomcms		0	0	0	0	0	0	0	0
	Energy	lqf	Primary production	Domestic petroleum production	TWh		prodompet		0	0	0	0	0	0	0	0
	Energy	gaz	Primary production	Domestic natural gas production	TWh		prodomgaz		0.130833	0.160769	0.160769	0.160769	0.0803845	0	0	0
	Energy	nuc	Efficiency	Average electrical efficiency of nuclear plants	%		rdmelcnuc		0.33	0.33	0.33	0.33	0.33	0.33	0.33	0.33
	Energy	cms	Efficiency	Average electrical efficiency of coal-fired power plants	%		rdmelccms		0	0	0	0	0	0	0	0
	Energy	lqf	Efficiency	Average electrical efficiency of oil-fired power plants	%		rdmelcpet		0.363289	0.373358	0.373358	0.373358	0.373358	0.373358	0.373358	0.373358
	Energy	gaz	Efficiency	Average electrical efficiency of gas-fired power plants	%		rdmelcgaz		0.564933	0.574713	0.578928	0.583142	0.587357	0.591571	0.595786	0.6
	Energy	enc	Efficiency	Average electrical efficiency of solid biomass power plants	%		rdmelcboi		0	0	0	0	0	0	0	0
	Energy	wst	Efficiency	Average electrical efficiency of solid waste power plants	%		rdmelcwst		0	0	0	0	0	0	0	0
	Energy	hyd	Efficiency	Average electrical efficiency of hydrogen power plants	%		rdmelchyd		0.6	0.6	0.6	0.6	0.6	0.6	0.6	0.6
	Energy	enc	Efficiency	Average energy-to-heat conversion efficiency of solid biomass power plants	%		rdmrchboi		0.803919	0.803919	0.811599	0.819279	0.826959	0.83464	0.84232	0.85
	Energy	gaz	Efficiency	Average energy-to-heat conversion efficiency of gas-fired power plants	%		rdmrchgaz		0.794797	0.794797	0.794797	0.794797	0.794797	0.794797	0.794797	0.794797
	Energy	lqf	Efficiency	Average energy-to-heat conversion efficiency of oil-fired power plants	%		rdmrchpet		0.826426	0.826426	0.826426	0.826426	0.826426	0.826426	0.826426	0.826426
	Energy	cms	Efficiency	Average energy-to-heat conversion efficiency of coal-fired power plants	%		rdmrchcms		0.766809	0.766809	0.766809	0.766809	0.766809	0.766809	0.766809	0.766809
	Energy	pac	Efficiency	Average conversion efficiency of centralised heat pumps	%		rdmrchpac		3	3	3	3	3	3	3	3
	Macro		GHG	GHG emissions from non-energy sources in industry (process emissions)	MtCO2e		ghgindnes		0.198313	0.186935	0.160192	0.107919	0.0740191	0.0489235	0.043098	0.0419852
	Macro		GHG	GHG emissions from non-energy sources in waste management	MtCO2e		ghgwstnes		0.55632	0.523042	0.489765	0.388542	0.287318	0.186095	0.139817	0.0935385
	Macro		GHG	GHG emissions from non-energy sources in other sectors (industrial product use)	MtCO2eq		ghgothnes		0.28638	0.296125	0.305869	0.223005	0.14014	0.057276	0.028638	0
	Macro		GHG	Total GHG emissions from the LULUCF sector	MtCO2eq	All gases	calsolghgtotluf		-0.566938	-0.534857	-0.444969	-0.315076	-0.170906	-0.0410134	0.048875	0.0809559
	Macro		GHG	Total net GHG emissions from non-energy sources in agriculture (excl. LULUCF)	MtCO2eq	All gases	soltneghgagrnes		-0.566938	-0.534857	-0.444969	-0.315076	-0.170906	-0.0410134	0.048875	0.0809559

## Sheet: DE
DE	<<< back to contents
				STRUCTURE
				Residential: General indicators
				Residential: Final Energy Consumption (FEC) by carrier
				Residential: Final Energy Consumption (FEC) by end-use
				Residential: Final Energy Consumption (FEC) by end-use by carrier
				Tertiary: Final Energy Consumption (FEC) by carrier
				Transport: Mobility
				Transport: Freight
				Transport: Final Energy Consumption (FEC) by carrier
				Transport: International
				Industry: Production
				Industry: Unit Consumption
				Industry: Final Energy Consumption (FEC) by end-use
				Industry: Final Energy Consumption (FEC) by carrier
				Industry: Non-Energy Consumption
				Bioenergies Production
				Energy: Variable renewable energy sources (VRES)
				Energy: Thermal power plants net electricity production
				Energy: Power-to-gas
				Energy: Losses
				Energy: Combined Heat and Power (CHP)
				Energy: Heat production from district heating networks
				Energy: Domestic Primary Production
				Energy: Efficiency
				Macro: Greenhouse Gases
	Sector	Vector	Category	Indicator	Unit	Perimeter Precisions	Indicator Code	Alternative Code	2015	2020	2025	2030	2035	2040	2045	2050
	Macro		General	Total population	k		pop	pop	82175.7	83365	83674	83341	82795	82091	81206	80200
	Residential		General	Total floor area	Mm²	Only occupied buildings	totsurlog	totsurlog	3794.98	3784.77	3798.8	3783.68	3700.94	3637.94	3459.38	3304.24
	Residential		General	Per capita residential floor area	m²/person	Only occupied buildings	surlogcap	surlogcap	46.1812	45.4	45.4	45.4	44.7	44	42.6	41.2
	Residential		General	Heating needs in final energy of the average housing stock	kWh/m²		caleelpref		114.034	119.71	110.488	95.7619	86.0902	75.3502	62.886	49.3087
	Residential		General	Renovation pace of dwellings	% cumul		trvcumres			0.00647493	0.0255932	0.084628	0.179405	0.298706	0.442619	0.604744
	Residential		Total FEC	Total final energy consumption	TWh		toccfres	caltoccfres	633.094	671.623	614.717	529.889	474.116	415.611	350.499	290.804
	Residential	cms	FEC by carrier	Solid fossil fuels (coal ...)	TWh		cmscfres	calcmscfres	6.59463	4.01505	3.1479	1.81166	0	0	0	0
	Residential	enc	FEC by carrier	Solid biomass	TWh		enccfres	calenccfres	66.8593	69.4537	69.8813	63.7915	60.0017	48.7159	36.8714	24.8536
	Residential	lqf	FEC by carrier	Oil	TWh		petcfres	calpetcfres	134.052	136.48	76.3862	31.1685	0	0	0	0
	Residential	gaz	FEC by carrier	Gas grid / gas consumed locally	TWh	Both gaz and biogaz are included in this indicator	gazcfres	calgazcfres	236.819	263.2	231.942	143.954	80.4927	31.447	0.0146304	0
	Residential	elc	FEC by carrier	Electricity	TWh	Includes electricity consumption of heat pumps	elccfres	calelccfres	122.777	127.749	129.443	137.983	141.818	132.918	122.088	112.759
	Residential	vap	FEC by carrier	Heating networks	TWh		vapcfres	calvapcfres	48.0164	48.0164	49.8616	50.376	51.5692	49.4305	43.7006	35.1944
	Residential	pac	FEC by carrier	Ambient heat (heat pumps…)	TWh	Heat extracted from the colder source. Excludes electricity consumed by the heat pump itself.	paccfres	calpaccfres	10.62	14.5955	45.6212	90.9926	115.252	117.757	108.271	84.6004
	Residential	sth	FEC by carrier	Thermal solar	TWh		sthcfres	calsthcfres	7.35609	8.11414	8.43406	9.81182	24.982	35.3431	39.553	33.3958
	Residential		FEC by end-use	Space heating	TWh	Includes ambient heat extracted from the colder source.	toccfreschf	caltoccfreschf	432.754	453.075	419.721	362.332	318.614	272.165	217.546	162.928
	Residential		FEC by end-use	Domestic hot water	TWh	Includes ambient heat extracted from the colder source.	toccfresecs		96.5485	111.89	92.3095	72.7287	68.6735	64.6184	60.5632	56.5081
	Residential		FEC by end-use	Specific electricity	TWh	It includes all domestic electrical appliances, excluding large cooking appliances which are included in cooking indicators. It includes building management consumption: auxiliaries for heating systems (boiler circulators, thermostats), mechanical ventilation systems, home automation systems (sensors, cameras, roller shutters, automatic doors, home boxes...), consumption in common areas of buildi…	elecfresels	caltotelccfresdom	76.0533	77.4101	72.2046	66.6529	61.0271	55.4157	49.7901	49.6018
	Residential		FEC by end-use	Cooling	TWh		toccfrescli	caltoccfrescli	1.15253	1.2063	1.26786	1.22491	1.16105	1.09697	1.05061	1.0035
	Residential		FEC by end-use	Domestic cooking	TWh		toccfrescui		26.5849	28.0419	29.2144	26.9502	24.6398	22.3147	21.5485	20.7625
	Residential	cms	FEC by end-use by carrier	Final energy consumption from solid fossil fuels (coal ...) for space heating	TWh		cmscfreschf	calcmscfreschf	6.59463	4.01505	3.1479	1.81166	0	0	0	0
	Residential	enc	FEC by end-use by carrier	Final energy consumption from solid biomass for space heating	TWh		enccfreschf	calenccfreschf	57.1887	61.1887	62.9581	57.9732	54.1644	43.5464	32.632	21.1806
	Residential	lqf	FEC by end-use by carrier	Final oil consumption for space heating	TWh		petcfreschf	calpetcfreschf	116.421	115.271	67.1553	28.9866	0	0	0	0
	Residential	gaz	FEC by end-use by carrier	Final energy consumption from gas grid / gas consumed locally for space heating	TWh	Both gaz and biogaz are included in this indicator	gazcfreschf	calgazcfreschf	188.969	206.794	188.874	119.57	66.909	27.2165	0	0
	Residential	elc	FEC by end-use by carrier	Final electricity consumption for space heating	TWh	Includes electricity consumptions of heat pumps	elccfreschf	calelccfreschf	8.9537	7.4616	12.5916	27.1749	36.6406	35.3815	31.5442	24.4392
	Residential	vap	FEC by end-use by carrier	Final energy consumption from heating networks for space heating	TWh		vapcfreschf	calvapcfreschf	44	44	46.1693	47.1032	47.7921	44.9072	39.1584	30.9563
	Residential	pac	FEC by end-use by carrier	Final energy consumption from ambient heat (heat pumps…) for space heating	TWh	Heat extracted from the colder source. Excludes electricity consumed by the heat pump itself.	paccfreschf	calpaccfreschf	9.66417	13.2819	37.7748	77.9015	98.7704	99.3403	89.194	66.8004
	Residential	sth	FEC by end-use by carrier	Final energy consumption from thermal solar for space heating	TWh		sthcfreschf	calsthcfreschf	0.963648	1.06295	1.0493	1.81166	14.3376	21.7732	25.0178	19.5513
	Residential	cms	FEC by end-use by carrier	Final energy consumption from solid fossil fuels (coal ...) for domestic hot water	TWh		cmscfresecs	cmscfresecs	0	0	0	0	0	0	0	0
	Residential	enc	FEC by end-use by carrier	Final energy consumption from solid biomass for domestic hot water	TWh		enccfresecs	enccfresecs	9.67055	8.26499	6.92321	5.81829	5.83725	5.16947	4.23942	3.67302
	Residential	lqf	FEC by end-use by carrier	Final oil consumption for domestic hot water	TWh		petcfresecs	petcfresecs	17.4918	21.2087	9.23095	2.18186	0	0	0	0
	Residential	gaz	FEC by end-use by carrier	Final energy consumption from gas grid / gas consumed locally for domestic hot water	TWh	Both gaz and biogaz are included in this indicator	gazcfresecs	gazcfresecs	42.8545	55.6451	42.4624	24.0005	13.3913	4.20019	0	0
	Residential	elc	FEC by end-use by carrier	Final electricity consumption for domestic hot water	TWh	Includes electricity consumptions of heat pumps	elccfresecs	elccfresecs	15.1669	14.3902	14.7695	16.364	18.5419	18.7393	18.169	16.9524
	Residential	vap	FEC by end-use by carrier	Final energy consumption from heating networks for domestic hot water	TWh		vapcfresecs	vapcfresecs	4.01642	4.01642	3.69238	3.27279	3.77704	4.52329	4.54224	4.2381
	Residential	pac	FEC by end-use by carrier	Final energy consumption from ambient heat (heat pumps…) for domestic hot water	TWh	Heat extracted from the colder source. Excludes electricity consumed by the heat pump itself.	paccfresecs	paccfresecs	0.955797	1.3136	7.84631	13.0912	16.4816	18.4162	19.0774	17.8
	Residential	sth	FEC by end-use by carrier	Final energy consumption from thermal solar for domestic hot water	TWh		sthcfresecs	sthcfresecs	6.39244	7.05119	7.38476	8.00015	10.6444	13.5699	14.5352	13.8445
	Residential	cms	FEC by end-use by carrier	Final energy consumption from solid fossil fuels (coal ...) for domestic cooking	TWh		cmscfrescui	cmscfrescui	0	0	0	0	0	0	0	0
	Residential	enc	FEC by end-use by carrier	Final energy consumption from solid biomass for domestic cooking	TWh		enccfrescui	enccfrescui	0	0	0	0	0	0	0	0
	Residential	lqf	FEC by end-use by carrier	Final oil consumption for domestic cooking	TWh		petcfrescui	petcfrescui	0.1387	0	0	0	0	0	0	0
	Residential	gaz	FEC by end-use by carrier	Final energy consumption from gas grid / gas consumed locally for domestic cooking	TWh	Both gaz and biogaz are included in this indicator	gazcfrescui	gazcfrescui	4.9956	0.761562	0.60497	0.384255	0.192386	0.0303011	0.0146304	0
	Residential	elc	FEC by end-use by carrier	Final electricity consumption for domestic cooking	TWh		elccfrescui	elccfrescui	21.4507	27.2804	28.6094	26.566	24.4475	22.2844	21.5339	20.7625
	Tertiary		Total FEC	Total final energy consumption	TWh		toccfter	caltoccfter	363.064	337.973	314.751	281.379	248.777	219.686	197.635	179.529
	Tertiary	cms	FEC by carrier	Solid fossil fuels (coal ...)	TWh		cmscfter	calcmscfter	0.177345	0.158484	0	0.0766029	0.0275672	0.00959376	0.00287362	0.000824318
	Tertiary	enc	FEC by carrier	Solid biomass	TWh		enccfter	calenccfter	20.4233	18.2512	18.8593	21.8907	19.0581	16.6646	14.5112	12.7201
	Tertiary	lqf	FEC by carrier	Oil	TWh		petcfter	calpetcfter	38.201	34.1383	27.8345	18.3909	7.65385	0	0	0
	Tertiary	gaz	FEC by carrier	Gas grid / gas consumed locally	TWh	Both gaz and biogaz are included in this indicator	gazcfter	calgazcfter	128.447	114.787	92.7071	57.1701	28.5515	12.4828	0	0
	Tertiary	elc	FEC by carrier	Electricity	TWh	Includes electricity consumptions of heat pumps	elccfter	calelccfter	136.17	135.694	130.108	124.433	118.204	110.323	105.289	99.2169
	Tertiary	vap	FEC by carrier	Heating networks	TWh		vapcfter	calvapcfter	27.1095	23.7418	27.1795	31.3116	38.5956	41.0442	40.4652	34.8372
	Tertiary	pac	FEC by carrier	Ambient heat (heat pumps…)	TWh	Heat extracted from the colder source. Excludes electricity consumed by the heat pump itself.	paccfter	calpaccfter	12.5356	11.2024	18.0628	28.1059	36.6868	39.1617	37.3664	32.7543
	Tertiary	sth	FEC by carrier	Thermal solar	TWh		sthcfter	calsthcfter	0	0	0	0	0	0	0	0
	Transport		Mobility	Total number of passenger-kilometres (excl. flights and gentle mobility)	Gpkm	Plane and gentle (bicycle, foot) excluded	pkmter		1097.6	1107.13	1103.83	1102.37	1073.08	1038.76	1003.02	966.654
	Transport		Mobility	Passenger-kilometres travelled by non-motorized mode (bicycle, foot)	Gpkm		pkmnmt		72.4	77.2452	83.3846	89.5883	93.3034	98.259	102.549	106.275
	Transport		Mobility	Passenger-kilometres travelled by rail (train, metro, tram)	Gpkm		pkmfer		108.4	117.87	153.304	188.576	217.833	232.457	245.329	256.679
	Transport		Mobility	Passenger-kilometres travelled by road (cars, buses, motorcycles)	Gpkm		pkmrou		985	989.258	950.524	913.793	855.244	806.306	757.689	709.976
	Transport		Mobility	Passenger-kilometres travelled on domestic flights	Gpkm		pkmavd		10.089	6.1734	10.3032	8.24255	6.18192	4.12128	2.06064	0
	Transport		Mobility	Average number of people per vehicle	person/car		capvp		1.5	1.582	1.6924	1.8028	1.8764	1.9132	1.9316	1.95
	Transport		FEC by end-use	Total final energy consumption in passenger mobility	TWh	Excl. International aviation and maritime	toccfmob	recaltoccfmob	456.468	467.202	341.932	226.105	145.96	114.243	82.073	74.5595
	Transport	lqf	FEC by end-use by carrier	Final liquid fuels consumption in passenger mobility	TWh	Excl. International aviation and maritime	lqfcfmob	recallqfcfmob	452.193	462.958	329.592	197	95.3137	44.7771	7.36657	0
	Transport	gaz	FEC by end-use by carrier	Final energy consumption from gaseous motor fuels - methane in passenger mobility	TWh	Excl. International aviation and maritime	gazcfmob	recalgazcfmob	0	0	0.175129	0.646792	2.54872	3.7654	4.34186	4.34186
	Transport	elc	FEC by end-use by carrier	Final electricity consumption in passenger mobility	TWh	Excl. International aviation and maritime	elccfmob	recalelccfmob	4.275	4.2435	12.1655	27.7386	45.4914	61.532	64.1737	62.1128
	Transport	hyd	FEC by end-use by carrier	Final energy consumption from gaseous motor fuels - hydrogen in passenger mobility	TWh	Excl. International aviation and maritime	hydcfmob	recalhydcfmob	0	0	-3.57796e-16	0.719557	2.60663	4.16895	6.1908	8.10487
	Transport		FEC by end-use	Final energy consumption for domestic flights	TWh		lqfcfavd	calcflqfmobavd	3.80073	2.30268	3.55161	2.70496	1.91738	1.19797	0.564059	0
	Transport		Freight	Tonne-kilometres travelled by trucks	Gtkm	Domestic only	tkmcam		463.3	479.043	455.557	431.257	416.971	402.398	387.529	372.354
	Transport		Freight	Inland waterways goods traffic	Gtkm	Including rivers and domestic maritime, excluding international maritime.	tkmflvdom		55.3	66.3177	72.7234	79.3512	80.7228	82.1221	83.5498	85.0068
	Transport		Freight	Tonne-kilometres transported by rail	Gtkm	Domestic only	tkmfer		121	147.084	168.055	189.753	202.388	215.277	228.429	241.85
	Transport		Freight	Total vehicle-kilometres travelled by light commercial vehicles (LCV)	Gvkm	Domestic only. In Gkm	vkmvlr		45283.7	54354.3	53650.9	53006.2	54484.9	56266.8	57879.3	59535.6
	Transport		FEC by end-use	Total final energy consumption in freight transport (excl. International aviation and maritime)	TWh	Excl. International aviation and maritime	toccffre	recaltoccffre	195.624	190.159	185.203	174.21	159.213	141.479	128.473	126.185
	Transport	lqf	FEC by end-use by carrier	Final liquid fuels consumption in freight transport	TWh	Excl. International aviation and maritime	lqfcffre	recallqfcffre	188.832	183.136	173.678	129.253	64.395	30.007	4.08286	2.96589
	Transport	gaz	FEC by end-use by carrier	Final energy consumption from gaseous motor fuels - methane in freight transport	TWh	Excl. International aviation and maritime	gazcffre	recalgazcffre	0	0	2.02457	14.4885	39.7413	49.7907	54.8608	54.3052
	Transport	elc	FEC by end-use by carrier	Final electricity consumption in freight transport	TWh	Excl. International aviation and maritime	elccffre	recalelccffre	6.7919	7.0234	9.50088	27.0825	39.8481	43.2792	47.3211	46.1222
	Transport	hyd	FEC by end-use by carrier	Final energy consumption from gaseous motor fuels - hydrogen in freight transport	TWh	Excl. International aviation and maritime	hydcffre	recalhydcffre	0	0	-1.4631e-16	3.38595	15.2288	18.4022	22.2087	22.7919
	Transport		Total FEC	Total final energy consumption (excl. International aviation and maritime)	TWh	Excl. International aviation and maritime	toccftra	caltoccftra	652.092	657.361	527.135	400.315	305.174	255.722	210.546	200.745
	Transport	lqf	FEC by carrier	Liquid fuels	TWh	Excl. International aviation and maritime	lqfcftra	callqfcftra	641.025	646.094	503.269	326.253	159.709	74.784	11.4494	2.96589
	Transport	gaz	FEC by carrier	Methane	TWh	Excl. International aviation and maritime	gazcftra	calgazcftra	0	0	2.1997	15.1352	42.29	53.5561	59.2027	58.647
	Transport	hyd	FEC by carrier	Hydrogen	TWh	Excl. International aviation and maritime	hydcftra	calhydcftra	0	0	-5.04106e-16	4.10551	17.8354	22.5711	28.3995	30.8967
	Transport	elc	FEC by carrier	Electricity	TWh	Excl. International aviation and maritime	elccftra	calelccftra	11.0669	11.2669	21.6664	54.8212	85.3394	104.811	111.495	108.235
	Transport		International	Passenger-kilometres travelled on international flights	Gpkm		pkmavi		175	175	175	169	163	157	151	145
	Transport		International	Total tonne-kilometres for international water freight transport	Gtkm		tkmflvint		995.5	1131.62	1037.32	943.021	848.719	754.417	660.115	565.812
	Transport	lqf	FEC by end-use	Final liquid fuels consumption on international flights	TWh		lqfcfavi	calcflqfmobavi	65.926	65.275	60.3242	55.4607	50.5561	45.6368	41.3332	37.5782
	Transport	lqf	FEC by end-use by carrier	Final liquid fuels consumption on international water freight transport	TWh		lqfcffrewati	calcflqffrewati	39.82	43.3251	34.775	27.3925	21.0967	15.8068	11.442	7.92138
	Transport	gaz	FEC by end-use by carrier	Final NGV / biomethane consumption on international water freight transport	TWh		ngvcffrewati	calcfngvfrewati	0	0	3.16137	5.4785	7.03224	7.90341	8.17285	7.92138
	Industry		Production	Production of crude steel	kt		prdacb		42673	39627	38707.2	37787.3	36743.7	35700	35473.4	35246.9
	Industry		Production	- Production of primary steel	kt		prdacboxy		29849.5	27718.9	25435.3	23151.7	20744.3	18336.8	16746.5	15156.2
	Industry		Production	- Production of recycled steel	kt		prdacbele		12823.5	11908.1	13271.9	14635.6	15999.4	17363.2	18726.9	20090.7
	Industry		Production	Production of cement	kt		prdcim		31160	34185	30824.2	27463.4	23031.7	18600	18390.6	18181.1
	Industry		Production	Production of paper	kt		prdpap		22602	22081	21426	20771	19335.5	17900	18431	18961.9
	Industry		Efficiency	Unit consumption of steel industry	MWh/kt		cutocacb		3854.9	3992.31	3644.37	3296.43	2952.69	2608.94	2472.19	2335.44
	Industry		Efficiency	Unit consumption of cement	MWh/kt		cutoccim		805.52	779.142	766.258	753.375	743.479	733.583	725.687	717.791
	Industry		Efficiency	Unit consumption of pulp and paper	MWh/kt		cutocppp		3070.52	2806.51	2518.56	2230.6	1980.12	1729.64	1582.46	1435.29
	Industry		FEC by end-use	Total Final Energy Consumption of the steel industry	TWh		toccfsid1		164.5	158.084	142.173	126.262	109.701	93.1393	87.7282	82.317
	Industry		FEC by end-use	Total Final Energy Consumption of the cement industry	TWh		toccfcim		25.1	27.1921	24.2223	21.2525	17.4486	13.6446	13.3474	13.0503
	Industry		FEC by end-use	Total Final Energy Consumption of the paper, pulp and printing industry	TWh		toccfppp		69.4	61.9678	54.6699	47.372	39.1663	30.9605	29.0882	27.2159
	Industry		FEC by end-use	Total chemical industry	TWh		toccfchi		162.8	165.685	163.377	161.069	156.749	152.43	143.669	134.909
	Industry		Total FEC	Total FEC of industry (excl. consumption of the energy sector)	TWh		toccfind		683.233	672.976	650.305	563.789	490.491	434.997	409.256	393.184
	Industry	cms	FEC by carrier	Solid fossil fuels (coal ...)	TWh		cmscfind		120.322	111.648	97.5817	47.6652	9.98678	0	0	0
	Industry	enc	FEC by carrier	Solid biomass	TWh		enccfind		24.9992	31	28.3878	43.8467	46.1047	45.8555	48.2343	47.1821
	Industry	lqf	FEC by carrier	Oil	TWh		petcfind		18.4022	20.934	14.2927	10.0166	5.36603	2.04857	0.368724	0
	Industry	gaz	FEC by carrier	Gas grid / gas consumed locally	TWh	Both gaz and biogaz are included in this indicator	gazcfind		246.307	244.23	228.416	157.733	105.83	45.3663	24.6021	19.6592
	Industry	elc	FEC by carrier	Electricity	TWh		elccfind		225.073	216.318	236.997	264.289	266.91	267.295	268.083	261.467
	Industry	vap	FEC by carrier	Heating networks	TWh	Only heat coming from heating networks	vapcfind		48.1289	48.846	44.6297	33.0433	25.2402	19.7153	16.7564	15.7274
	Industry	hyd	FEC by carrier	Hydrogen	TWh		hydcfind		0	0	0	7.19584	31.0534	54.7162	51.2116	49.148
	Industry		Non-energy	Total non-energy consumption for the feedstock production (including chemicals and oxygen steel)	TWh		cfneind		179.658	180.469	176.263	169.991	169.939	169.887	157.389	144.892
	Industry	cms	Non-energy by carrier	Non-energy consumption of solid fossil fuels (coal...) for the feedstock production	TWh		cmscfneind		26.6258	24.7252	22.6883	18.5862	9.29309	0	0	0
	Industry	enc	Non-energy by carrier	Non-energy consumption of solid biomass for the feedstock production	TWh		enccfneind		0	0	0	0	0	0	0	0
	Industry	gaz	Non-energy by carrier	Non-energy consumption of gas for the feedstock production	TWh		gazcfneind		22.4664	22.8645	22.546	22.2275	18.092	13.9565	9.00189	4.04726
	Industry	lqf	Non-energy by carrier	Non-energy consumption of oil for the feedstock production	TWh		petcfneind		130.566	132.879	131.028	129.177	106.279	83.3809	55.7884	28.1959
	Industry	hyd	Non-energy by carrier	Non-energy consumption of hydrogen for the feedstock production	TWh		hydcfneind		0	0	0	0	36.2746	72.5492	92.5989	112.649
	Energy		AFOLUB	Domestic production of solid biomass	TWh		prodomboi		140.792	146.929	152.004	159.337	167.477	174.81	179.885	181.696
	Energy		AFOLUB	Domestic production of liquid biomass	TWh		prodomblq		31.0692	40.2842	33.8897	35.0804	36.402	37.5926	38.4166	38.7107
	Energy		AFOLUB	Total primary production of biogas	TWh		prodombgr		91.3222	94.2671	93.7023	92.8862	91.9804	91.1643	90.5995	90.3979
	Energy		AFOLUB	Methane production by pyrogasification/methanation	TWh		promet		0	0	0	0	6	13.9073	19.4446	24.9819
	Energy		VRES	Solar photovoltaic Production	TWh		prospv		37.33	48.525	98	197	281	334.282	343.567	343.567
	Energy		VRES	Installed capacity of solar photovoltaics	GW		caispv		39.224	53.721	105.54	212.156	302.619	360	370	370
	Energy		VRES	Average load factor for solar photovoltaics	%		fchspv		0.108643	0.103114	0.106	0.106	0.106	0.106	0.106	0.106
	Energy		VRES	Onshore wind-generated electricity	TWh		proeon		70.922	102.741	160.834	224.694	271.998	307.476	319.302	319.302
	Energy		VRES	Installed onshore wind capacity	GW		caieon		41.297	54.414	76.5	95	115	130	135	135
	Energy		VRES	Average load factor for onshore wind	%		fcheon		0.196046	0.215541	0.24	0.27	0.27	0.27	0.27	0.27
	Energy		VRES	Offshore wind-generated electricity	TWh		proeof		8.162	26.903	38.9995	111	180.698	219.121	257.544	257.544
	Energy		VRES	Installed offshore wind capacity	GW		caieof		3.283	7.774	10.6	30.1696	49.1133	59.5567	70	70
	Energy		VRES	Average load factor for offshore wind	%		fcheof		0.283806	0.39505	0.42	0.42	0.42	0.42	0.42	0.42
	Energy		VRES	Marine energy Production	TWh		proenm		0	0
	Energy		VRES	Installed marine energy sources capacity	GW		caienm		0	0
	Energy		VRES	Average load factor for marine energy sources	%		fchenm
	Energy		VRES	Total hydropower production	TWh		prohdr		18.51	19.237	20.7	20.7	20.6712	20.6712	20.6712	20.6712
	Energy		VRES	Installed hydropower capacity	GW		caihdr		3.94	3.87	3.87	5.6	5.6	5.6	5.6	5.6
	Energy		VRES	High-temperature geothermal energy & CSP Production	TWh		proght		0.091	0.173	0.173	0.173	0.173	0.173	0.173	0.173
	Energy		VRES	Installed capacity in high-temperature geothermal energy & CSP	GW		caight		0.034	0.047	0.047	0.047	0.047	0.047	0.047	0.047
	Energy		VRES	Average load factor for high-temperature geothermal energy & CSP	%		fchght		0.420188	0.420188	0.420188	0.420188	0.420188	0.420188	0.420188	0.420188
	Energy	nuc	Thermal Plants Elec	Nuclear production	TWh	Net electricity production: excludes electricity consumed by the plant itself	proelcnuc		86.765	60.9143	0	0	0	0	0	0
	Energy	cms	Thermal Plants Elec	Coal-fired power generation	TWh	Net electricity production: excludes electricity consumed by the plant itself	proelccms		231.219	140.163	76.2566	0	0	0	0	0
	Energy	lqf	Thermal Plants Elec	Oil-fired power generation	TWh	Net electricity production: excludes electricity consumed by the plant itself	proelcpet		11.0351	10.4692	7.85187	5.23458	0	0	0	0
	Energy	gaz	Thermal Plants Elec	Gas-fired power generation	TWh	Net electricity production: excludes electricity consumed by the plant itself	proelcgaz		16.4577	36.0909	36.0909	31.1136	21.5727	1.95	0	0
	Energy	enc	Thermal Plants Elec	Energy production from solid biomass power plants	TWh	Net electricity production: excludes electricity consumed by the plant itself	proelcboi		4.42068	4.76449	4.76449	3.57337	2.38225	1.19112	0	0
	Energy	wst	Thermal Plants Elec	Energy production from solid waste power plants	TWh	Net electricity production: excludes electricity consumed by the plant itself	proelcwst		7.18499	7.46612	6.74122	5.05592	3.37061	1.68531	0	0
	Energy	hyd	Thermal Plants Elec	Power production from hydrogen power plants	TWh	Net electricity production: excludes electricity consumed by the plant itself	proelchyd		0	0	0	0	5.39318	17.55	19.5	19.5
	Energy		Power-to-gas	Production of H2 via electrolysis	TWh		prohyd		0	0	2	27	80	150	190	210
	Energy		Power-to-gas	Production of methane via methanation	TWh	Production of e-CH4	prohydmet		0	0	0	2.01217	5.4943	8.75925	12.0641	15.5615
	Energy		Power-to-gas	Production of liquid e-fuel from electricity	TWh		prohydcl		0	0	0	3.1876	8.70384	13.876	19.1115	24.6519
	Energy		Losses	Losses of the entire power grid	%		perreselc		0.06337	0.06337	0.06337	0.06337	0.06337	0.06337	0.06337	0.06337
	Energy		Losses	Gas network losses	%		perresgaz		0.00709118	0.00709118	0.00709118	0.00709118	0.00709118	0.00709118	0.00709118	0.00709118
	Energy		Losses	Heating network losses	%		perrescha		0.08	0.08	0.08	0.08	0.08	0.08	0.08	0.08
	Energy	cms	CHP	Potential power output from coal-fired CHP plants	TWh		prbelcchpcms		15.2913	11.856	7.14819	5	3.5	2	0	0
	Energy	cms	CHP	Potential heat energy output from coal-fired CHP plants	TWh		prbvapchpcms		38.7244	30.2558	17.4202	12.185	8.52952	4.87401	0	0
	Energy	lqf	CHP	Potential power output from oil-fired CHP plants	TWh		prbelcchppet		5.82888	3.38232	1.4	0.7	0	0	0	0
	Energy	lqf	CHP	Potential heat energy output from oil-fired CHP plants	TWh		prbvapchppet		0.313879	0.222827	0.160447	0.0802236	0	0	0	0
	Energy	gaz	CHP	Potential power output from methane-fired CHP plants	TWh	Both gaz and biogaz are included in this indicator	prbelcchpgaz		73.8973	84.5504	84.5504	65.0353	39.0181	1.95	0	0
	Energy	gaz	CHP	Potential heat energy output from methane-fired CHP plants	TWh	Both gaz and biogaz are included in this indicator	prbvapchpgaz		35.0061	45.0078	45.0078	34.6195	20.7701	1.03802	0	0
	Energy	enc	CHP	Potential power output from solid biomass CHP plants	TWh		prbelcchpboi		5.89025	5.72029	1.66449	1.61815	1.57181	1.52548	1.47914	1.4328
	Energy	enc	CHP	Potential heat energy output from solid biomass CHP plants	TWh		prbvapchpboi		4.64417	5.28167	3.22025	3.1306	3.04095	2.9513	2.86165	2.772
	Energy	wst	CHP	Potential power output from waste-to-energy CHP plants	TWh		prbelcchpwst		4.74865	4.06501	2.4659	2.21281	1.95973	1.70664	0.5	0
	Energy	wst	CHP	Potential heat energy output from waste-to-energy CHP plants	TWh		prbvapchpwst		11.7131	14.1778	10.2705	9.2164	8.1623	7.1082	2.08251	0
	Energy	hyd	CHP	Potential power output from hydrogen CHP	TWh		prbelcchphyd		0	0	0	0	9.75453	17.55	19.5	19.5
	Energy	hyd	CHP	Potential heat energy output from hydrogen CHP	TWh		prbvapchphyd		0	0	0	0	5.19252	9.3422	10.3802	10.3802
	Energy	geo	CHP	Potential power output from geothermal CHP	TWh		prbelcchpgeo		0	0.299417	0.299417	0.299417	0.299417	0.299417	0.299417	0.299417
	Energy	geo	CHP	Potential heat energy output from geothermal CHP	TWh		prbvapchpgeo		0	1.41737	1.41737	1.41737	1.41737	1.41737	1.41737	1.41737
	Energy	wst	Heat	Total potential heat energy output from household waste incineration	TWh		prbrchinc		6.53333	6.21833	3.97787	3.18229	2.38672	1.59115	0.795573	0
	Energy	ind	Heat	Total potential heat energy output from heat recovery in industry	TWh		prbrchind		0	0	0	1.1088	2.2176	3.3264	4.4352	4.4352
	Energy	geo	Heat	Total potential heat energy output from geothermal energy	TWh		prbrchgeo		0.173889	0.4	0.385104	2.05048	3.71586	5.38124	7.04662	7.04662
	Energy	enc	Heat	Total potential heat energy output for heating networks from solid biomass power plants	TWh		prbrchboi		2.13833	1.79139	5	8	12	15	15	10
	Energy	gaz	Heat	Total potential heat energy output for heating networks from gas-fired power plants	TWh	Both gaz and biogaz are included in this indicator	prbrchgaz		20.3703	17.0797	13.6638	10.2478	6.83189	6.832	0	0
	Energy	lqf	Heat	Total potential heat energy output for heating networks from oil-fired power plants	TWh		prbrchpet		1.67178	1.82964	0.696655	0.557324	0.417993	0.278662	0	0
	Energy	cms	Heat	Total potential heat energy output for heating networks from coal-fired power plants	TWh		prbrchcms		3.14278	2.07139	0.920362	0.552217	0.368145	0	0	0
	Energy	sth	Heat	Total potential heat energy output for heating networks from centralised solar thermal	TWh		prbrchsth		0	0	1.26936	2.53602	3.80268	5.06934	6.336	6.336
	Energy	pac	Heat	Total potential heat energy output from centralised heat pumps	TWh		prbrchpac				25	40	50	57	60	55
	Energy	cms	Primary production	Domestic production of solid fossil fuels (coal…)	TWh		prodomcms		497.909	272	136	0	0	0	0	0
	Energy	lqf	Primary production	Domestic petroleum production	TWh		prodompet		41.1683	36.1861	18.0931	0	0	0	0	0
	Energy	gaz	Primary production	Domestic natural gas production	TWh		prodomgaz		77.7108	45.4475	22.7237	0	0	0	0	0
	Energy	nuc	Efficiency	Average electrical efficiency of nuclear plants	%		rdmelcnuc		0.311949	0.312381	0.312381	0.312381	0.312381	0.312381	0.312381	0.312381
	Energy	cms	Efficiency	Average electrical efficiency of coal-fired power plants	%		rdmelccms		0.368914	0.364459	0.364459	0.364459	0.364459	0.364459	0.364459	0.364459
	Energy	lqf	Efficiency	Average electrical efficiency of oil-fired power plants	%		rdmelcpet		0.332427	0.331373	0.331373	0.331373	0.331373	0.331373	0.331373	0.331373
	Energy	gaz	Efficiency	Average electrical efficiency of gas-fired power plants	%		rdmelcgaz		0.404752	0.438142	0.45	0.480223	0.510167	0.540112	0.570056	0.570056
	Energy	enc	Efficiency	Average electrical efficiency of solid biomass power plants	%		rdmelcboi		0.27613	0.272209	0.280242	0.280242	0.280242	0.280242	0.280242	0.280242
	Energy	wst	Efficiency	Average electrical efficiency of solid waste power plants	%		rdmelcwst		0.283457	0.284991	0.288839	0.288839	0.288839	0.288839	0.288839	0.288839
	Energy	hyd	Efficiency	Average electrical efficiency of hydrogen power plants	%		rdmelchyd		0.404752	0.438142	0.45	0.480223	0.510167	0.540112	0.570056	0.570056
	Energy	enc	Efficiency	Average energy-to-heat conversion efficiency of solid biomass power plants	%		rdmrchboi		0.568622	0.774655	0.78	0.85	0.9	0.9	0.9	0.9
	Energy	gaz	Efficiency	Average energy-to-heat conversion efficiency of gas-fired power plants	%		rdmrchgaz		0.731385	0.783753	0.81	0.81	0.81	0.81	0.81	0.81
	Energy	lqf	Efficiency	Average energy-to-heat conversion efficiency of oil-fired power plants	%		rdmrchpet		0.783548	0.831272	0.83	0.83	0.83	0.83	0.83	0.83
	Energy	cms	Efficiency	Average energy-to-heat conversion efficiency of coal-fired power plants	%		rdmrchcms		0.705538	0.806225	0.84	0.84	0.84	0.84	0.84	0.84
	Energy	pac	Efficiency	Average conversion efficiency of centralised heat pumps	%		rdmrchpac		3	3	3	3	3	3	3	3
	Macro		GHG	GHG emissions from non-energy sources in industry (process emissions)	MtCO2e		ghgindnes		60.3946	59.5432	50.1886	40.834	30.6242	20.4145	17.706	14.9975
	Macro		GHG	GHG emissions from non-energy sources in waste management	MtCO2e		ghgwstnes		11.0016	9.33778	7.67395	7.82039	7.96683	8.11327	7.75223	7.39119
	Macro		GHG	GHG emissions from non-energy sources in other sectors (industrial product use)	MtCO2eq		ghgothnes		11.3378	9.64595	7.95405	6.05856	4.16306	2.26757	1.13379	0
	Macro		GHG	Total GHG emissions from the LULUCF sector	MtCO2eq	All gases	calsolghgtotluf		-14.5873	-14.3503	-13.6864	-12.7269	-11.662	-10.7026	-10.0387	-9.80172
	Macro		GHG	Total net GHG emissions from non-energy sources in agriculture (excl. LULUCF)	MtCO2eq	All gases	soltneghgagrnes		50.0654	48.643	44.6574	38.8982	32.5059	26.7466	22.7611	21.3387

## Sheet: DK
DK	<<< back to contents
				STRUCTURE
				Residential: General indicators
				Residential: Final Energy Consumption (FEC) by carrier
				Residential: Final Energy Consumption (FEC) by end-use
				Residential: Final Energy Consumption (FEC) by end-use by carrier
				Tertiary: Final Energy Consumption (FEC) by carrier
				Transport: Mobility
				Transport: Freight
				Transport: Final Energy Consumption (FEC) by carrier
				Transport: International
				Industry: Production
				Industry: Unit Consumption
				Industry: Final Energy Consumption (FEC) by end-use
				Industry: Final Energy Consumption (FEC) by carrier
				Industry: Non-Energy Consumption
				Bioenergies Production
				Energy: Variable renewable energy sources (VRES)
				Energy: Thermal power plants net electricity production
				Energy: Power-to-gas
				Energy: Losses
				Energy: Combined Heat and Power (CHP)
				Energy: Heat production from district heating networks
				Energy: Domestic Primary Production
				Energy: Efficiency
				Macro: Greenhouse Gases
	Sector	Vector	Category	Indicator	Unit	Perimeter Precisions	Indicator Code	Alternative Code	2015	2020	2025	2030	2035	2040	2045	2050
	Macro		General	Total population	k		pop	pop	5659.72	5825.34	5930.16	6043.27	6137	6206.8	6256.7	6298.21
	Residential		General	Total floor area	Mm²	Only occupied buildings	totsurlog	totsurlog	295.604	307.587	313.202	318.798	323.458	327.134	329.713	331.805
	Residential		General	Per capita residential floor area	m²/person	Only occupied buildings	surlogcap	surlogcap	52.2295	52.8015	52.8151	52.7525	52.7063	52.7056	52.6977	52.6824
	Residential		General	Heating needs in final energy of the average housing stock	kWh/m²		caleelpref		130.712	125.51	113.478	102.168	91.0261	81.0664	73.1489	64.4595
	Residential		General	Renovation pace of dwellings	% cumul		trvcumres			0.07	0.22	0.37	0.52	0.67	0.82	0.97
	Residential		Total FEC	Total final energy consumption	TWh		toccfres	caltoccfres	52.0541	51.6767	47.1623	42.6441	38.7481	35.273	32.858	30.1291
	Residential	cms	FEC by carrier	Solid fossil fuels (coal ...)	TWh		cmscfres	calcmscfres	0	0	0	0	0	0	0	0
	Residential	enc	FEC by carrier	Solid biomass	TWh		enccfres	calenccfres	12.9363	13.3788	11.4492	9.81661	6.20182	3.25131	2.72241	2.20226
	Residential	lqf	FEC by carrier	Oil	TWh		petcfres	calpetcfres	2.7294	1.93409	0.903844	0	0	0	0	0
	Residential	gaz	FEC by carrier	Gas grid / gas consumed locally	TWh	Both gaz and biogaz are included in this indicator	gazcfres	calgazcfres	6.9128	6.59632	3.60012	0	0	0	0	0
	Residential	elc	FEC by carrier	Electricity	TWh	Includes electricity consumption of heat pumps	elccfres	calelccfres	10.1719	9.84447	9.14903	8.68312	7.94174	7.32186	7.16965	7.01551
	Residential	vap	FEC by carrier	Heating networks	TWh		vapcfres	calvapcfres	18.8328	19.071	20.1977	20.5832	20.2192	19.9989	18.6046	16.9522
	Residential	pac	FEC by carrier	Ambient heat (heat pumps…)	TWh	Heat extracted from the colder source. Excludes electricity consumed by the heat pump itself.	paccfres	calpaccfres	0.429766	0.806467	1.82086	3.52558	4.35034	4.66414	4.3227	3.91868
	Residential	sth	FEC by carrier	Thermal solar	TWh		sthcfres	calsthcfres	0.0411515	0.0455417	0.0414676	0.035573	0.0350583	0.0368307	0.0386274	0.0404293
	Residential		FEC by end-use	Space heating	TWh	Includes ambient heat extracted from the colder source.	toccfreschf	caltoccfreschf	38.6391	38.6051	35.5415	32.5708	29.4432	26.5195	24.1182	21.388
	Residential		FEC by end-use	Domestic hot water	TWh	Includes ambient heat extracted from the colder source.	toccfresecs		4.67818	4.72803	4.00093	3.19274	2.99991	3.02086	3.04518	3.06545
	Residential		FEC by end-use	Specific electricity	TWh	It includes all domestic electrical appliances, excluding large cooking appliances which are included in cooking indicators. It includes building management consumption: auxiliaries for heating systems (boiler circulators, thermostats), mechanical ventilation systems, home automation systems (sensors, cameras, roller shutters, automatic doors, home boxes...), consumption in common areas of buildi…	elecfresels	caltotelccfresdom	7.7296	7.40612	6.69442	5.9755	5.37806	4.78062	4.78062	4.78063
	Residential		FEC by end-use	Cooling	TWh		toccfrescli	caltoccfrescli	0	0	0	0	0	0	0	0
	Residential		FEC by end-use	Domestic cooking	TWh		toccfrescui		1.0072	0.9374	0.925403	0.905	0.927	0.952	0.914	0.895
	Residential	cms	FEC by end-use by carrier	Final energy consumption from solid fossil fuels (coal ...) for space heating	TWh		cmscfreschf	calcmscfreschf	0	0	0	0	0	0	0	0
	Residential	enc	FEC by end-use by carrier	Final energy consumption from solid biomass for space heating	TWh		enccfreschf	calenccfreschf	12.7042	13.1179	11.2441	9.66208	6.107	3.19573	2.67141	2.15598
	Residential	lqf	FEC by end-use by carrier	Final oil consumption for space heating	TWh		petcfreschf	calpetcfreschf	2.11331	1.48197	0.702622	0	0	0	0	0
	Residential	gaz	FEC by end-use by carrier	Final energy consumption from gas grid / gas consumed locally for space heating	TWh	Both gaz and biogaz are included in this indicator	gazcfreschf	calgazcfreschf	6.12702	5.82486	3.2162	0	0	0	0	0
	Residential	elc	FEC by end-use by carrier	Final electricity consumption for space heating	TWh	Includes electricity consumptions of heat pumps	elccfreschf	calelccfreschf	1.24141	1.29025	1.34045	1.60185	1.4809	1.42908	1.31407	1.17837
	Residential	vap	FEC by end-use by carrier	Final energy consumption from heating networks for space heating	TWh		vapcfreschf	calvapcfreschf	16.0641	16.1634	17.3865	18.0736	17.8569	17.6075	16.1905	14.5185
	Residential	pac	FEC by end-use by carrier	Final energy consumption from ambient heat (heat pumps…) for space heating	TWh	Heat extracted from the colder source. Excludes electricity consumed by the heat pump itself.	paccfreschf	calpaccfreschf	0.389175	0.726674	1.65165	3.23327	3.99843	4.28723	3.94221	3.5351
	Residential	sth	FEC by end-use by carrier	Final energy consumption from thermal solar for space heating	TWh		sthcfreschf	calsthcfreschf	0	0	0	0	0	0	0	0
	Residential	cms	FEC by end-use by carrier	Final energy consumption from solid fossil fuels (coal ...) for domestic hot water	TWh		cmscfresecs	cmscfresecs	0	0	0	0	0	0	0	0
	Residential	enc	FEC by end-use by carrier	Final energy consumption from solid biomass for domestic hot water	TWh		enccfresecs	enccfresecs	0.232138	0.260875	0.205141	0.154535	0.0948231	0.0555724	0.0510006	0.0462724
	Residential	lqf	FEC by end-use by carrier	Final oil consumption for domestic hot water	TWh		petcfresecs	petcfresecs	0.562687	0.40932	0.174471	0	0	0	0	0
	Residential	gaz	FEC by end-use by carrier	Final energy consumption from gas grid / gas consumed locally for domestic hot water	TWh	Both gaz and biogaz are included in this indicator	gazcfresecs	gazcfresecs	0.755581	0.745862	0.370265	0	0	0	0	0
	Residential	elc	FEC by end-use by carrier	Final electricity consumption for domestic hot water	TWh	Includes electricity consumptions of heat pumps	elccfresecs	elccfresecs	0.277286	0.279096	0.229162	0.200763	0.155781	0.160171	0.160953	0.16151
	Residential	vap	FEC by end-use by carrier	Final energy consumption from heating networks for domestic hot water	TWh		vapcfresecs	vapcfresecs	2.76874	2.90754	2.81122	2.50956	2.36233	2.39137	2.4141	2.43366
	Residential	pac	FEC by end-use by carrier	Final energy consumption from ambient heat (heat pumps…) for domestic hot water	TWh	Heat extracted from the colder source. Excludes electricity consumed by the heat pump itself.	paccfresecs	paccfresecs	0.0405912	0.0797927	0.169206	0.292318	0.351915	0.376912	0.380495	0.383577
	Residential	sth	FEC by end-use by carrier	Final energy consumption from thermal solar for domestic hot water	TWh		sthcfresecs	sthcfresecs	0.0411515	0.0455417	0.0414676	0.035573	0.0350583	0.0368307	0.0386274	0.0404293
	Residential	cms	FEC by end-use by carrier	Final energy consumption from solid fossil fuels (coal ...) for domestic cooking	TWh		cmscfrescui	cmscfrescui	0
	Residential	enc	FEC by end-use by carrier	Final energy consumption from solid biomass for domestic cooking	TWh		enccfrescui	enccfrescui	0
	Residential	lqf	FEC by end-use by carrier	Final oil consumption for domestic cooking	TWh		petcfrescui	petcfrescui	0.0534	0.0428	0.02675	0	0	0	0	0
	Residential	gaz	FEC by end-use by carrier	Final energy consumption from gas grid / gas consumed locally for domestic cooking	TWh	Both gaz and biogaz are included in this indicator	gazcfrescui	gazcfrescui	0.0302	0.0256	0.0136533	0	0	0	0	0
	Residential	elc	FEC by end-use by carrier	Final electricity consumption for domestic cooking	TWh		elccfrescui	elccfrescui	0.9236	0.869	0.885	0.905	0.927	0.952	0.914	0.895
	Tertiary		Total FEC	Total final energy consumption	TWh		toccfter	caltoccfter	22.094	22.6629	24.7324	26.3161	27.0849	28.0853	27.7657	27.1806
	Tertiary	cms	FEC by carrier	Solid fossil fuels (coal ...)	TWh		cmscfter	calcmscfter	0	0	0	0	0	0	0	0
	Tertiary	enc	FEC by carrier	Solid biomass	TWh		enccfter	calenccfter	0.520073	0.787566	0.800217	0.765691	0.335682	0.16288	0.154306	0.144331
	Tertiary	lqf	FEC by carrier	Oil	TWh		petcfter	calpetcfter	0.620369	0.553186	0.274027	0	0	0	0	0
	Tertiary	gaz	FEC by carrier	Gas grid / gas consumed locally	TWh	Both gaz and biogaz are included in this indicator	gazcfter	calgazcfter	2.02558	2.02272	1.00181	0	0	0	0	0
	Tertiary	elc	FEC by carrier	Electricity	TWh	Includes electricity consumptions of heat pumps	elccfter	calelccfter	10.0757	10.0569	12.8733	14.6045	15.1238	15.975	15.9357	15.9359
	Tertiary	vap	FEC by carrier	Heating networks	TWh		vapcfter	calvapcfter	8.79482	9.0032	9.34787	9.89888	10.2675	10.4499	10.2585	9.77676
	Tertiary	pac	FEC by carrier	Ambient heat (heat pumps…)	TWh	Heat extracted from the colder source. Excludes electricity consumed by the heat pump itself.	paccfter	calpaccfter	0.0559367	0.237722	0.433454	1.04532	1.35608	1.49581	1.41543	1.32191
	Tertiary	sth	FEC by carrier	Thermal solar	TWh		sthcfter	calsthcfter	0.00150375	0.00161831	0.00166668	0.00171281	0.00174359	0.00173399	0.00169755	0.00163845
	Transport		Mobility	Total number of passenger-kilometres (excl. flights and gentle mobility)	Gpkm	Plane and gentle (bicycle, foot) excluded	pkmter		71.314	77.238	77.4949	77.1694	76.3138	74.8147	74.3798	74.9248
	Transport		Mobility	Passenger-kilometres travelled by non-motorized mode (bicycle, foot)	Gpkm		pkmnmt		4.61486	4.36837	4.53837	5.36721	6.42505	7.77515	7.77515	7.77515
	Transport		Mobility	Passenger-kilometres travelled by rail (train, metro, tram)	Gpkm		pkmfer		6.808	6.625	6.52	8.134	10.141	12.943	16.519	16.519
	Transport		Mobility	Passenger-kilometres travelled by road (cars, buses, motorcycles)	Gpkm		pkmrou		64.237	70.2763	66.4565	65.4259	63.5474	60.5293	57.9124	58.4574
	Transport		Mobility	Passenger-kilometres travelled on domestic flights	Gpkm		pkmavd		0.357	0.324	0.2	0.185	0.17	0.12	0.06	0
	Transport		Mobility	Average number of people per vehicle	person/car		capvp		1.48799	1.5	1.5	1.5	1.58	1.65	1.72	1.8
	Transport		FEC by end-use	Total final energy consumption in passenger mobility	TWh	Excl. International aviation and maritime	toccfmob	recaltoccfmob	33.8731	35.0631	27.842	21.2416	12.3328	8.33012	7.82521	7.40465
	Transport	lqf	FEC by end-use by carrier	Final liquid fuels consumption in passenger mobility	TWh	Excl. International aviation and maritime	lqfcfmob	recallqfcfmob	33.6046	34.7788	26.2622	16.9735	5.60356	0.68573	0.243034	0.22661
	Transport	gaz	FEC by end-use by carrier	Final energy consumption from gaseous motor fuels - methane in passenger mobility	TWh	Excl. International aviation and maritime	gazcfmob	recalgazcfmob	0.002	0.002	0.0488449	0.163078	0.220868	0.270554	0.253387	0.236494
	Transport	elc	FEC by end-use by carrier	Final electricity consumption in passenger mobility	TWh	Excl. International aviation and maritime	elccfmob	recalelccfmob	0.266478	0.282245	1.5003	3.76227	5.85115	6.27662	6.15724	5.85729
	Transport	hyd	FEC by end-use by carrier	Final energy consumption from gaseous motor fuels - hydrogen in passenger mobility	TWh	Excl. International aviation and maritime	hydcfmob	recalhydcfmob	0	0	0.0306444	0.342767	0.657184	1.09721	1.17155	1.08426
	Transport		FEC by end-use	Final energy consumption for domestic flights	TWh		lqfcfavd	calcflqfmobavd	0.134489	0.120852	0.068942	0.0607115	0.0527272	0.0348816	0.0164238	0
	Transport		Freight	Tonne-kilometres travelled by trucks	Gtkm	Domestic only	tkmcam		15.338	14.991	14.1636	12.4056	10.6476	10.6476	10.6476	10.6476
	Transport		Freight	Inland waterways goods traffic	Gtkm	Including rivers and domestic maritime, excluding international maritime.	tkmflvdom		1.934	1.425	1.425	1.425	1.425	1.425	1.425	1.425
	Transport		Freight	Tonne-kilometres transported by rail	Gtkm	Domestic only	tkmfer		2.603	2.524	2.7559	3.93587	5.11585	5.11585	5.11585	5.11585
	Transport		Freight	Total vehicle-kilometres travelled by light commercial vehicles (LCV)	Gvkm	Domestic only. In Gkm	vkmvlr		7136	7025	6814.25	6533.25	6322.5	6322.5	6322.5	6322.5
	Transport		FEC by end-use	Total final energy consumption in freight transport (excl. International aviation and maritime)	TWh	Excl. International aviation and maritime	toccffre	recaltoccffre	13.2028	13.6833	11.9036	9.02887	5.49919	4.35413	3.8764	3.46146
	Transport	lqf	FEC by end-use by carrier	Final liquid fuels consumption in freight transport	TWh	Excl. International aviation and maritime	lqfcffre	recallqfcffre	13.1073	13.5852	11.5562	7.99547	2.02386	0.159646	0.101173	0.0993347
	Transport	gaz	FEC by end-use by carrier	Final energy consumption from gaseous motor fuels - methane in freight transport	TWh	Excl. International aviation and maritime	gazcffre	recalgazcffre	0	0	0.0618046	0.11959	1.26761	1.15342	1.03923	0.925044
	Transport	elc	FEC by end-use by carrier	Final electricity consumption in freight transport	TWh	Excl. International aviation and maritime	elccffre	recalelccffre	0.095456	0.0981227	0.285568	0.837607	1.70943	1.77168	1.58674	1.40793
	Transport	hyd	FEC by end-use by carrier	Final energy consumption from gaseous motor fuels - hydrogen in freight transport	TWh	Excl. International aviation and maritime	hydcffre	recalhydcffre	0	0	0	0.0762094	0.498284	1.26938	1.14925	1.02914
	Transport		Total FEC	Total final energy consumption (excl. International aviation and maritime)	TWh	Excl. International aviation and maritime	toccftra	caltoccftra	47.0758	48.7464	39.7456	30.2705	17.832	12.6842	11.7016	10.8661
	Transport	lqf	FEC by carrier	Liquid fuels	TWh	Excl. International aviation and maritime	lqfcftra	callqfcftra	46.7119	48.364	37.8184	24.9689	7.62743	0.845376	0.344207	0.325945
	Transport	gaz	FEC by carrier	Methane	TWh	Excl. International aviation and maritime	gazcftra	calgazcftra	0.002	0.002	0.110649	0.282668	1.48848	1.42398	1.29262	1.16154
	Transport	hyd	FEC by carrier	Hydrogen	TWh	Excl. International aviation and maritime	hydcftra	calhydcftra	0	0	0.0306444	0.418977	1.15547	2.36659	2.3208	2.1134
	Transport	elc	FEC by carrier	Electricity	TWh	Excl. International aviation and maritime	elccftra	calelccftra	0.361934	0.380368	1.78586	4.59987	7.56058	8.0483	7.74398	7.26522
	Transport		International	Passenger-kilometres travelled on international flights	Gpkm		pkmavi		19.301	19.301	13.9581	12	10.5	9	9	9
	Transport		International	Total tonne-kilometres for international water freight transport	Gtkm		tkmflvint		103	107	96	86	75	65	64.2	64.2
	Transport	lqf	FEC by end-use	Final liquid fuels consumption on international flights	TWh		lqfcfavi	calcflqfmobavi	7.27107	7.19927	4.8115	3.93804	3.25668	2.61612	2.46357	2.33244
	Transport	lqf	FEC by end-use by carrier	Final liquid fuels consumption on international water freight transport	TWh		lqfcffrewati	calcflqffrewati	4.12	4.09657	3.51086	2.99771	2.48571	2.04286	1.90766	1.7976
	Transport	gaz	FEC by end-use by carrier	Final NGV / biomethane consumption on international water freight transport	TWh		ngvcffrewati	calcfngvfrewati	0	0	0	0	0	0	0	0
	Industry		Production	Production of crude steel	kt		prdacb		0	0	0	0	0	0	0	0
	Industry		Production	- Production of primary steel	kt		prdacboxy		0	0	0	0	0	0	0	0
	Industry		Production	- Production of recycled steel	kt		prdacbele		0	0	0	0	0	0	0	0
	Industry		Production	Production of cement	kt		prdcim		2054	2253.54	2164.41	2075.28	1807.89	1540.5	1540.5	1540.5
	Industry		Production	Production of paper	kt		prdpap		167	152	150.744	149.488	145.719	141.95	141.95	141.95
	Industry		Efficiency	Unit consumption of steel industry	MWh/kt		cutocacb						0	0	0	0
	Industry		Efficiency	Unit consumption of cement	MWh/kt		cutoccim		1433.3	1433.3	1354.14	1274.98	1037.49	800	800	800
	Industry		Efficiency	Unit consumption of pulp and paper	MWh/kt		cutocppp		5071.26	4801.97	4708.85	4615.73	4336.37	4057.01	4057.01	4057.01
	Industry		FEC by end-use	Total Final Energy Consumption of the steel industry	TWh		toccfsid1		0	0	0	0	0	0	0	0
	Industry		FEC by end-use	Total Final Energy Consumption of the cement industry	TWh		toccfcim		2.944	2.944	2.73005	2.5161	1.87425	1.2324	1.2324	1.2324
	Industry		FEC by end-use	Total Final Energy Consumption of the paper, pulp and printing industry	TWh		toccfppp		0.8469	0.7299	0.710649	0.691398	0.633645	0.575892	0.575892	0.575892
	Industry		FEC by end-use	Total chemical industry	TWh		toccfchi		3.0519	2.8555	2.75788	2.66026	2.36739	2.07452	2.07452	2.07452
	Industry		Total FEC	Total FEC of industry (excl. consumption of the energy sector)	TWh		toccfind		22.9392	23.6538	22.5992	21.6251	18.7638	15.3457	15.3457	15.3457
	Industry	cms	FEC by carrier	Solid fossil fuels (coal ...)	TWh		cmscfind		1.16477	1.20288	0.91756	0.657192	0	0	0	0
	Industry	enc	FEC by carrier	Solid biomass	TWh		enccfind		2.19171	2.91997	3.0097	3.08958	3.22206	2.63512	2.63512	2.63512
	Industry	lqf	FEC by carrier	Oil	TWh		petcfind		3.22283	3.50835	2.67617	1.91678	0	0	0	0
	Industry	gaz	FEC by carrier	Gas grid / gas consumed locally	TWh	Both gaz and biogaz are included in this indicator	gazcfind		7.64414	7.0729	6.716	6.38693	5.4396	4.4487	4.4487	4.4487
	Industry	elc	FEC by carrier	Electricity	TWh		elccfind		8.0492	8.02938	8.30158	8.54439	8.96492	7.33182	7.33182	7.33182
	Industry	vap	FEC by carrier	Heating networks	TWh	Only heat coming from heating networks	vapcfind		0.666591	0.920325	0.978147	1.0302	1.1372	0.930041	0.930041	0.930041
	Industry	hyd	FEC by carrier	Hydrogen	TWh		hydcfind		0	0	0	0	0	0	0	0
	Industry		Non-energy	Total non-energy consumption for the feedstock production (including chemicals and oxygen steel)	TWh		cfneind		2.86879	2.68417	2.63049	2.5768	2.44445	2.31209	2.27007	2.22804
	Industry	cms	Non-energy by carrier	Non-energy consumption of solid fossil fuels (coal...) for the feedstock production	TWh		cmscfneind		0	0	0	0	0	0	0	0
	Industry	enc	Non-energy by carrier	Non-energy consumption of solid biomass for the feedstock production	TWh		enccfneind		0	0	0	0	0	0	0	0
	Industry	gaz	Non-energy by carrier	Non-energy consumption of gas for the feedstock production	TWh		gazcfneind		0.421162	0.394059	0.386178	0.378297	0.28412	0.189943	0.126089	0.0622356
	Industry	lqf	Non-energy by carrier	Non-energy consumption of oil for the feedstock production	TWh		petcfneind		2.44762	2.29011	2.24431	2.19851	1.66665	1.13478	0.784179	0.433575
	Industry	hyd	Non-energy by carrier	Non-energy consumption of hydrogen for the feedstock production	TWh		hydcfneind		0	0	0	0	0.493684	0.987368	1.3598	1.73222
	Energy		AFOLUB	Domestic production of solid biomass	TWh		prodomboi		19.5341	16.7417	18.8708	21	16	16	16	16
	Energy		AFOLUB	Domestic production of liquid biomass	TWh		prodomblq		0.176761	0.022	0.022	0.022	0.022	0.022	0.022	0.022
	Energy		AFOLUB	Total primary production of biogas	TWh		prodombgr		1.7459	5.93857	8.427	10.4	10.4	10.4	10.4	10.4
	Energy		AFOLUB	Methane production by pyrogasification/methanation	TWh		promet		0	0	0	0	0	0	0	0
	Energy		VRES	Solar photovoltaic Production	TWh		prospv		0.604261	1.29728	5.64232	8.04659	11.1604	13.3035	13.3035	13.3035
	Energy		VRES	Installed capacity of solar photovoltaics	GW		caispv		0.777	1.332	5.7	8	11	13	13	13
	Energy		VRES	Average load factor for solar photovoltaics	%		fchspv		0.0887768	0.11118	0.113	0.11482	0.11582	0.11682	0.11682	0.11682
	Energy		VRES	Onshore wind-generated electricity	TWh		proeon		9.29	11.0351	13.904	23	23	23	23	23
	Energy		VRES	Installed onshore wind capacity	GW		caieon		3.80592	4.7	5.7	8.2	8.2	8.2	8.2	8.2
	Energy		VRES	Average load factor for onshore wind	%		fcheon		0.278645	0.268025	0.278458	0.320192	0.320192	0.320192	0.320192	0.320192
	Energy		VRES	Offshore wind-generated electricity	TWh		proeof		4.82981	6.19127	10.9719	48.7284	64.0759	64.0759	64.0759	64.0759
	Energy		VRES	Installed offshore wind capacity	GW		caieof		1.271	1.701	3	12.7	16.7	16.7	16.7	16.7
	Energy		VRES	Average load factor for offshore wind	%		fcheof		0.433791	0.4155	0.4175	0.438	0.438	0.438	0.438	0.438
	Energy		VRES	Marine energy Production	TWh		proenm
	Energy		VRES	Installed marine energy sources capacity	GW		caienm		0	0	0	0	0	0	0	0
	Energy		VRES	Average load factor for marine energy sources	%		fchenm
	Energy		VRES	Total hydropower production	TWh		prohdr		0.0180556	0.017	0.017	0.017	0.017	0.017	0.017	0.017
	Energy		VRES	Installed hydropower capacity	GW		caihdr		0.01	0.01	0.01	0.01	0.01	0.01	0.01	0.01
	Energy		VRES	High-temperature geothermal energy & CSP Production	TWh		proght
	Energy		VRES	Installed capacity in high-temperature geothermal energy & CSP	GW		caight		0	0	0	0	0	0	0	0
	Energy		VRES	Average load factor for high-temperature geothermal energy & CSP	%		fchght		0
	Energy	nuc	Thermal Plants Elec	Nuclear production	TWh	Net electricity production: excludes electricity consumed by the plant itself	proelcnuc		0	0	0	0	0	0	0	0
	Energy	cms	Thermal Plants Elec	Coal-fired power generation	TWh	Net electricity production: excludes electricity consumed by the plant itself	proelccms		0	0	0	0	0	0	0	0
	Energy	lqf	Thermal Plants Elec	Oil-fired power generation	TWh	Net electricity production: excludes electricity consumed by the plant itself	proelcpet		0.0130556	0.0175	0.01	0	0	0	0	0
	Energy	gaz	Thermal Plants Elec	Gas-fired power generation	TWh	Net electricity production: excludes electricity consumed by the plant itself	proelcgaz		0	0	0	0	0	0	0	0
	Energy	enc	Thermal Plants Elec	Energy production from solid biomass power plants	TWh	Net electricity production: excludes electricity consumed by the plant itself	proelcboi		0	0	0	0	0	0	0	0
	Energy	wst	Thermal Plants Elec	Energy production from solid waste power plants	TWh	Net electricity production: excludes electricity consumed by the plant itself	proelcwst		0	0	0	0	0	0	0	0
	Energy	hyd	Thermal Plants Elec	Power production from hydrogen power plants	TWh	Net electricity production: excludes electricity consumed by the plant itself	proelchyd		0	0	0	0	0	0	0	0
	Energy		Power-to-gas	Production of H2 via electrolysis	TWh		prohyd		0	0	0.976582	2.95167	6.75454	11.4352	12.7411	14.1175
	Energy		Power-to-gas	Production of methane via methanation	TWh	Production of e-CH4	prohydmet		0	0	0.128386	1.03012	2.52553	4.27562	4.76388	5.27854
	Energy		Power-to-gas	Production of liquid e-fuel from electricity	TWh		prohydcl		0	0	0	0.5	1.5	2.6	2.6	2.6
	Energy		Losses	Losses of the entire power grid	%		perreselc		0.0613981	0.0563695	0.056365	0.056365	0.056365	0.056365	0.056365	0.056365
	Energy		Losses	Gas network losses	%		perresgaz		0.0015	0.0013	0.00065	0.00065	0.00065	0.00065	0.00065	0.00065
	Energy		Losses	Heating network losses	%		perrescha		0.2	0.2	0.2	0.2	0.2	0.2	0.2	0.2
	Energy	cms	CHP	Potential power output from coal-fired CHP plants	TWh		prbelcchpcms		7.10988	3.06171	1.0716	0	0	0	0	0
	Energy	cms	CHP	Potential heat energy output from coal-fired CHP plants	TWh		prbvapchpcms		7.23611	2.02331	0.708159	0
	Energy	lqf	CHP	Potential power output from oil-fired CHP plants	TWh		prbelcchppet		0.249914	0.245469	0.15	0.15	0.15	0.15	0.15	0.15
	Energy	lqf	CHP	Potential heat energy output from oil-fired CHP plants	TWh		prbvapchppet		0.185856	0.174333	0.1	0.1	0.1	0.1	0.1	0.1
	Energy	gaz	CHP	Potential power output from methane-fired CHP plants	TWh	Both gaz and biogaz are included in this indicator	prbelcchpgaz		1.82416	1.18406	0.871373	0.692633	0.500664	0.500664	0.500664	0.500664
	Energy	gaz	CHP	Potential heat energy output from methane-fired CHP plants	TWh	Both gaz and biogaz are included in this indicator	prbvapchpgaz		2.30457	1.218	0.925549	0.735696	0.531792	0.531792	0.531792	0.531792
	Energy	enc	CHP	Potential power output from solid biomass CHP plants	TWh		prbelcchpboi		2.80239	4.30163	4.30163	3	2.7	2.15081	2.15081	8.11666e-19
	Energy	enc	CHP	Potential heat energy output from solid biomass CHP plants	TWh		prbvapchpboi		7.4902	12.125	12.1251	8.6	7	6.06253	6.06253	5.21353
	Energy	wst	CHP	Potential power output from waste-to-energy CHP plants	TWh		prbelcchpwst		1.67035	1.71789	1.33136	0.944836	0.661385	0.661385	0	0
	Energy	wst	CHP	Potential heat energy output from waste-to-energy CHP plants	TWh		prbvapchpwst		6.70425	7.67395	5.94731	4.22067	2.95447	2.95447	0	0
	Energy	hyd	CHP	Potential power output from hydrogen CHP	TWh		prbelcchphyd		0	0	0	0	0	0	0	0
	Energy	hyd	CHP	Potential heat energy output from hydrogen CHP	TWh		prbvapchphyd		0	0	0	0	0	0	0	0
	Energy	geo	CHP	Potential power output from geothermal CHP	TWh		prbelcchpgeo		0	0	0	0	0	0	0	0
	Energy	geo	CHP	Potential heat energy output from geothermal CHP	TWh		prbvapchpgeo
	Energy	wst	Heat	Total potential heat energy output from household waste incineration	TWh		prbrchinc		0.854	0.647	0.647	0.444812	0.424594	0.382134	0	0
	Energy	ind	Heat	Total potential heat energy output from heat recovery in industry	TWh		prbrchind		0.869517	1.28468	1.30589	1.3271	1.34831	1.36952	1.36952	1.36952
	Energy	geo	Heat	Total potential heat energy output from geothermal energy	TWh		prbrchgeo		0.0194639	0.00636667	0.00636667	0.86724	4	8.38389	9.73889	9.73889
	Energy	enc	Heat	Total potential heat energy output for heating networks from solid biomass power plants	TWh		prbrchboi		4.83275	6.24	6.33333	5.80556	2.63889	1.31944	1.31944	0
	Energy	gaz	Heat	Total potential heat energy output for heating networks from gas-fired power plants	TWh	Both gaz and biogaz are included in this indicator	prbrchgaz		4.41533	2.665	0.347781	0.347781	0.347781	0.347781	0.347781	0.347781
	Energy	lqf	Heat	Total potential heat energy output for heating networks from oil-fired power plants	TWh		prbrchpet		0.180556	0.0787472	0	0	0	0	0	0
	Energy	cms	Heat	Total potential heat energy output for heating networks from coal-fired power plants	TWh		prbrchcms		0.0194444	0	0	0	0	0	0	0
	Energy	sth	Heat	Total potential heat energy output for heating networks from centralised solar thermal	TWh		prbrchsth		0.265581	0.726756	1.02676	2	5.52	5.52	5.52	5.52
	Energy	pac	Heat	Total potential heat energy output from centralised heat pumps	TWh		prbrchpac		0.0308611	0.891	5	10	11.855	11.855	11.855	11.355
	Energy	cms	Primary production	Domestic production of solid fossil fuels (coal…)	TWh		prodomcms		0	0	0	0	0	0	0	0
	Energy	lqf	Primary production	Domestic petroleum production	TWh		prodompet		91.8505	42.1683	76.3853	67.4175	33.7088	0	0	0
	Energy	gaz	Primary production	Domestic natural gas production	TWh		prodomgaz		41.5078	11.451	39.3147	30.2956	15.1478	0	0	0
	Energy	nuc	Efficiency	Average electrical efficiency of nuclear plants	%		rdmelcnuc		0.33	0.33	0.33	0.33	0.33	0.33	0.33	0.33
	Energy	cms	Efficiency	Average electrical efficiency of coal-fired power plants	%		rdmelccms		0.438203	0.439	0.46	0.46	0.46	0.46	0.46	0.46
	Energy	lqf	Efficiency	Average electrical efficiency of oil-fired power plants	%		rdmelcpet		0.24	0.27	0.27	0.27	0.27	0.27	0.27	0.27
	Energy	gaz	Efficiency	Average electrical efficiency of gas-fired power plants	%		rdmelcgaz		0.458531	0.504785	0.504785	0.504785	0.504785	0.504785	0.504785	0.504785
	Energy	enc	Efficiency	Average electrical efficiency of solid biomass power plants	%		rdmelcboi		0.346839	0.373034	0.373034	0.373034	0.373034	0.373034	0.373034	0.373034
	Energy	wst	Efficiency	Average electrical efficiency of solid waste power plants	%		rdmelcwst		0.25	0.25	0.25	0.25	0.25	0.25	0.25	0.25
	Energy	hyd	Efficiency	Average electrical efficiency of hydrogen power plants	%		rdmelchyd		0.45	0.45	0.45	0.45	0.45	0.45	0.45	0.45
	Energy	enc	Efficiency	Average energy-to-heat conversion efficiency of solid biomass power plants	%		rdmrchboi		0.991898	0.899412	0.95	0.95	0.95	0.95	0.95	0.95
	Energy	gaz	Efficiency	Average energy-to-heat conversion efficiency of gas-fired power plants	%		rdmrchgaz		0.983491	0.949	0.949	0.949	0.949	0.949	0.949	0.949
	Energy	lqf	Efficiency	Average energy-to-heat conversion efficiency of oil-fired power plants	%		rdmrchpet		0.847458	0.805369	0.805369	0.805369	0.805369	0.805369	0.805369	0.805369
	Energy	cms	Efficiency	Average energy-to-heat conversion efficiency of coal-fired power plants	%		rdmrchcms		0.795455	0.818182	0.818182	0.818182	0.818182	0.818182	0.818182	0.818182
	Energy	pac	Efficiency	Average conversion efficiency of centralised heat pumps	%		rdmrchpac		3	3	3	3	3	3	3	3
	Macro		GHG	GHG emissions from non-energy sources in industry (process emissions)	MtCO2e		ghgindnes		1.97325	2.0592	1.87571	1.69222	1.14173	0.591253	0.591253	0.591253
	Macro		GHG	GHG emissions from non-energy sources in waste management	MtCO2e		ghgwstnes		1.06	1.10712	1.0847	0.943825	0.802953	0.66208	0.603648	0.545216
	Macro		GHG	GHG emissions from non-energy sources in other sectors (industrial product use)	MtCO2eq		ghgothnes		0.46707	0.371321	0.275571	0.214852	0.154133	0.093414	0.046707	0
	Macro		GHG	Total GHG emissions from the LULUCF sector	MtCO2eq	All gases	calsolghgtotluf		0.623	2.965	2.695	0.845	-0.742	-2.367	-2.367	-2.367
	Macro		GHG	Total net GHG emissions from non-energy sources in agriculture (excl. LULUCF)	MtCO2eq	All gases	soltneghgagrnes		11.452	13.893	12.863	5.893	2.756	-0.614	-0.614	-0.614

## Sheet: EE
EE	<<< back to contents
				STRUCTURE
				Residential: General indicators
				Residential: Final Energy Consumption (FEC) by carrier
				Residential: Final Energy Consumption (FEC) by end-use
				Residential: Final Energy Consumption (FEC) by end-use by carrier
				Tertiary: Final Energy Consumption (FEC) by carrier
				Transport: Mobility
				Transport: Freight
				Transport: Final Energy Consumption (FEC) by carrier
				Transport: International
				Industry: Production
				Industry: Unit Consumption
				Industry: Final Energy Consumption (FEC) by end-use
				Industry: Final Energy Consumption (FEC) by carrier
				Industry: Non-Energy Consumption
				Bioenergies Production
				Energy: Variable renewable energy sources (VRES)
				Energy: Thermal power plants net electricity production
				Energy: Power-to-gas
				Energy: Losses
				Energy: Combined Heat and Power (CHP)
				Energy: Heat production from district heating networks
				Energy: Domestic Primary Production
				Energy: Efficiency
				Macro: Greenhouse Gases
	Sector	Vector	Category	Indicator	Unit	Perimeter Precisions	Indicator Code	Alternative Code	2015	2020	2025	2030	2035	2040	2045	2050
	Macro		General	Total population	k		pop	pop	1314.61	1329.92	1322.44	1308.43	1294.04	1281.56	1269.63	1256.22
	Residential		General	Total floor area	Mm²	Only occupied buildings	totsurlog	totsurlog	40.1759	42.437	43.9816	45.2802	46.527	47.8061	49.0733	50.2489
	Residential		General	Per capita residential floor area	m²/person	Only occupied buildings	surlogcap	surlogcap	30.5611	31.9095	33.2579	34.6064	35.9548	37.3032	38.6516	40
	Residential		General	Heating needs in final energy of the average housing stock	kWh/m²		caleelpref		146.575	139.507	133.012	111.954	100.983	90.8051	82.9277	75.5814
	Residential		General	Renovation pace of dwellings	% cumul		trvcumres
	Residential		Total FEC	Total final energy consumption	TWh		toccfres	caltoccfres	10.1848	10.3284	10.0001	8.53384	7.6298	6.82285	6.33642	5.92056
	Residential	cms	FEC by carrier	Solid fossil fuels (coal ...)	TWh		cmscfres	calcmscfres	0.0112987	0.0114473	0.00877821	0.00554199	0.00330047	0.00140011	0	0
	Residential	enc	FEC by carrier	Solid biomass	TWh		enccfres	calenccfres	3.94895	3.98547	3.65805	2.93515	2.52187	2.18613	2.01131	1.87802
	Residential	lqf	FEC by carrier	Oil	TWh		petcfres	calpetcfres	0.264388	0.265049	0.199296	0.110514	0.0470825	0.00723244	0	0
	Residential	gaz	FEC by carrier	Gas grid / gas consumed locally	TWh	Both gaz and biogaz are included in this indicator	gazcfres	calgazcfres	0.743877	0.750692	0.569541	0.340214	0.179286	0.0599581	0	0
	Residential	elc	FEC by carrier	Electricity	TWh	Includes electricity consumption of heat pumps	elccfres	calelccfres	2.0764	2.12237	2.30205	2.20496	2.03987	1.79894	1.60171	1.46453
	Residential	vap	FEC by carrier	Heating networks	TWh		vapcfres	calvapcfres	3.13985	3.19332	3.2022	2.84012	2.70988	2.61122	2.55901	2.41764
	Residential	pac	FEC by carrier	Ambient heat (heat pumps…)	TWh	Heat extracted from the colder source. Excludes electricity consumed by the heat pump itself.	paccfres	calpaccfres	0	0	0.0450407	0.071596	0.0932088	0.114493	0.114922	0.113708
	Residential	sth	FEC by carrier	Thermal solar	TWh		sthcfres	calsthcfres	0	0	0.0151404	0.0257458	0.03531	0.0434734	0.0494732	0.0466639
	Residential		FEC by end-use	Space heating	TWh	Includes ambient heat extracted from the colder source.	toccfreschf	caltoccfreschf	5.88879	5.92026	5.85009	5.06931	4.69844	4.34103	4.06954	3.79788
	Residential		FEC by end-use	Domestic hot water	TWh	Includes ambient heat extracted from the colder source.	toccfresecs		1.56599	1.6358	1.44853	1.15128	0.999212	0.920539	0.877782	0.868511
	Residential		FEC by end-use	Specific electricity	TWh	It includes all domestic electrical appliances, excluding large cooking appliances which are included in cooking indicators. It includes building management consumption: auxiliaries for heating systems (boiler circulators, thermostats), mechanical ventilation systems, home automation systems (sensors, cameras, roller shutters, automatic doors, home boxes...), consumption in common areas of buildi…	elecfresels	caltotelccfresdom	0.947764	0.987049	0.943893	0.896688	0.850025	0.805378	0.76178	0.753734
	Residential		FEC by end-use	Cooling	TWh		toccfrescli	caltoccfrescli	0	0	0	0.0168746	0.0333779	0.0495837	0.0552628	0.0607545
	Residential		FEC by end-use	Domestic cooking	TWh		toccfrescui		1.78221	1.78524	1.75758	1.39969	1.04875	0.706316	0.572058	0.439678
	Residential	cms	FEC by end-use by carrier	Final energy consumption from solid fossil fuels (coal ...) for space heating	TWh		cmscfreschf	calcmscfreschf	0.00904783	0.00909619	0.0071907	0.00467325	0.00288757	0.00133396	0	0
	Residential	enc	FEC by end-use by carrier	Final energy consumption from solid biomass for space heating	TWh		enccfreschf	calenccfreschf	3.0154	3.03151	2.96977	2.55105	2.34369	2.14626	1.99407	1.86096
	Residential	lqf	FEC by end-use by carrier	Final oil consumption for space heating	TWh		petcfreschf	calpetcfreschf	0.0153464	0.0154284	0.0121964	0.00792647	0.00489771	0.00226257	0	0
	Residential	gaz	FEC by end-use by carrier	Final energy consumption from gas grid / gas consumed locally for space heating	TWh	Both gaz and biogaz are included in this indicator	gazcfreschf	calgazcfreschf	0.34682	0.348673	0.275633	0.179134	0.110686	0.051133	0	0
	Residential	elc	FEC by end-use by carrier	Final electricity consumption for space heating	TWh	Includes electricity consumptions of heat pumps	elccfreschf	calelccfreschf	0.297591	0.299182	0.236509	0.153707	0.0949748	0.0438751	0	0
	Residential	vap	FEC by end-use by carrier	Final energy consumption from heating networks for space heating	TWh		vapcfreschf	calvapcfreschf	2.20459	2.21637	2.33709	2.15254	2.11312	2.06144	2.03477	1.89894
	Residential	pac	FEC by end-use by carrier	Final energy consumption from ambient heat (heat pumps…) for space heating	TWh	Heat extracted from the colder source. Excludes electricity consumed by the heat pump itself.	paccfreschf	calpaccfreschf	0	0	0	0	0	0	0	0
	Residential	sth	FEC by end-use by carrier	Final energy consumption from thermal solar for space heating	TWh		sthcfreschf	calsthcfreschf	0	0	0.0117002	0.0202772	0.0281907	0.0347283	0.0406954	0.0379788
	Residential	cms	FEC by end-use by carrier	Final energy consumption from solid fossil fuels (coal ...) for domestic hot water	TWh		cmscfresecs	cmscfresecs	0.00225082	0.00235116	0.00158752	0.000868742	0.000412901	6.61551e-05	0	0
	Residential	enc	FEC by end-use by carrier	Final energy consumption from solid biomass for domestic hot water	TWh		enccfresecs	enccfresecs	0.438856	0.45842	0.316284	0.180123	0.0944872	0.0300727	0.0172382	0.0170562
	Residential	lqf	FEC by end-use by carrier	Final oil consumption for domestic hot water	TWh		petcfresecs	petcfresecs	0.00364917	0.00381185	0.00257378	0.00140846	0.000669421	0.000107255	0	0
	Residential	gaz	FEC by end-use by carrier	Final energy consumption from gas grid / gas consumed locally for domestic hot water	TWh	Both gaz and biogaz are included in this indicator	gazcfresecs	gazcfresecs	0.0999542	0.10441	0.0704982	0.038579	0.0183361	0.00293781	0	0
	Residential	elc	FEC by end-use by carrier	Final electricity consumption for domestic hot water	TWh	Includes electricity consumptions of heat pumps	elccfresecs	elccfresecs	0.0860212	0.089856	0.143997	0.165654	0.188216	0.214341	0.212605	0.210359
	Residential	vap	FEC by end-use by carrier	Final energy consumption from heating networks for domestic hot water	TWh		vapcfresecs	vapcfresecs	0.935261	0.976955	0.865108	0.687581	0.596762	0.549776	0.52424	0.518703
	Residential	pac	FEC by end-use by carrier	Final energy consumption from ambient heat (heat pumps…) for domestic hot water	TWh	Heat extracted from the colder source. Excludes electricity consumed by the heat pump itself.	paccfresecs	paccfresecs	0	0	0.0450407	0.071596	0.0932088	0.114493	0.114922	0.113708
	Residential	sth	FEC by end-use by carrier	Final energy consumption from thermal solar for domestic hot water	TWh		sthcfresecs	sthcfresecs	0	0	0.00344026	0.00546858	0.00711938	0.00874513	0.00877782	0.00868511
	Residential	cms	FEC by end-use by carrier	Final energy consumption from solid fossil fuels (coal ...) for domestic cooking	TWh		cmscfrescui	cmscfrescui	0	0	0	0	0	0	0	0
	Residential	enc	FEC by end-use by carrier	Final energy consumption from solid biomass for domestic cooking	TWh		enccfrescui	enccfrescui	0.494697	0.495538	0.371993	0.203972	0.0836928	0.00980277	0	0
	Residential	lqf	FEC by end-use by carrier	Final oil consumption for domestic cooking	TWh		petcfrescui	petcfrescui	0.245392	0.245809	0.184526	0.101179	0.0415154	0.00486262	0	0
	Residential	gaz	FEC by end-use by carrier	Final energy consumption from gas grid / gas consumed locally for domestic cooking	TWh	Both gaz and biogaz are included in this indicator	gazcfrescui	gazcfrescui	0.297103	0.297608	0.22341	0.122501	0.0502639	0.00588731	0	0
	Residential	elc	FEC by end-use by carrier	Final electricity consumption for domestic cooking	TWh		elccfrescui	elccfrescui	0.74502	0.746286	0.977653	0.972037	0.873274	0.685763	0.572058	0.439678
	Tertiary		Total FEC	Total final energy consumption	TWh		toccfter	caltoccfter	5.495	5.63002	4.82048	3.90901	3.11525	2.32913	2.21714	2.10219
	Tertiary	cms	FEC by carrier	Solid fossil fuels (coal ...)	TWh		cmscfter	calcmscfter	0.0117787	0.0120681	0.00852457	0.00544638	0.00317187	0.00149777	0	0
	Tertiary	enc	FEC by carrier	Solid biomass	TWh		enccfter	calenccfter	0.101994	0.1045	0.126797	0.133087	0.130182	0.115365	0.139245	0.132026
	Tertiary	lqf	FEC by carrier	Oil	TWh		petcfter	calpetcfter	0.306481	0.314012	0.22181	0.141715	0.0825321	0.038972	0	0
	Tertiary	gaz	FEC by carrier	Gas grid / gas consumed locally	TWh	Both gaz and biogaz are included in this indicator	gazcfter	calgazcfter	0.882858	0.904551	0.638951	0.408228	0.237744	0.112264	0	0
	Tertiary	elc	FEC by carrier	Electricity	TWh	Includes electricity consumptions of heat pumps	elccfter	calelccfter	2.82661	2.89606	2.46109	1.9807	1.56652	1.16226	1.09175	1.03514
	Tertiary	vap	FEC by carrier	Heating networks	TWh		vapcfter	calvapcfter	1.36528	1.39883	1.30126	1.1392	0.974813	0.778868	0.823082	0.780409
	Tertiary	pac	FEC by carrier	Ambient heat (heat pumps…)	TWh	Heat extracted from the colder source. Excludes electricity consumed by the heat pump itself.	paccfter	calpaccfter	0	0	0.0575706	0.0933699	0.111616	0.111267	0.151309	0.143465
	Tertiary	sth	FEC by carrier	Thermal solar	TWh		sthcfter	calsthcfter	0	0	0.00447384	0.00725581	0.00867369	0.00864658	0.0117583	0.0111487
	Transport		Mobility	Total number of passenger-kilometres (excl. flights and gentle mobility)	Gpkm	Plane and gentle (bicycle, foot) excluded	pkmter		16.3814	19.9508	21.249	19.8479	18.4665	17.1364	16.2872	15.4327
	Transport		Mobility	Passenger-kilometres travelled by non-motorized mode (bicycle, foot)	Gpkm		pkmnmt
	Transport		Mobility	Passenger-kilometres travelled by rail (train, metro, tram)	Gpkm		pkmfer		0.454931	0.457763	0.503806	0.62854	0.731754	0.828905	0.904631	0.857168
	Transport		Mobility	Passenger-kilometres travelled by road (cars, buses, motorcycles)	Gpkm		pkmrou		15.9265	19.493	20.7452	19.2194	17.7348	16.3075	15.3826	14.5755
	Transport		Mobility	Passenger-kilometres travelled on domestic flights	Gpkm		pkmavd		0.0292627	0.0288011	0.0242705	0.019542	0.0147496	0.00991207	0.0049992	0
	Transport		Mobility	Average number of people per vehicle	person/car		capvp
	Transport		FEC by end-use	Total final energy consumption in passenger mobility	TWh	Excl. International aviation and maritime	toccfmob	recaltoccfmob	5.57822	6.25358	6.2477	4.30517	2.77504	1.93074	1.19972	1.13189
	Transport	lqf	FEC by end-use by carrier	Final liquid fuels consumption in passenger mobility	TWh	Excl. International aviation and maritime	lqfcfmob	recallqfcfmob	5.57772	6.25188	5.99778	3.67091	1.87058	0.845561	0.00247825	0
	Transport	gaz	FEC by end-use by carrier	Final energy consumption from gaseous motor fuels - methane in passenger mobility	TWh	Excl. International aviation and maritime	gazcfmob	recalgazcfmob	0	0	0.0148717	0.0448858	0.0691038	0.0887515	0.105222	0.0997018
	Transport	elc	FEC by end-use by carrier	Final electricity consumption in passenger mobility	TWh	Excl. International aviation and maritime	elccfmob	recalelccfmob	0.000500725	0.00170243	0.221394	0.550322	0.778723	0.928404	1.01727	0.961356
	Transport	hyd	FEC by end-use by carrier	Final energy consumption from gaseous motor fuels - hydrogen in passenger mobility	TWh	Excl. International aviation and maritime	hydcfmob	recalhydcfmob	0	0	0.0136485	0.039046	0.0566325	0.0680226	0.0747498	0.070828
	Transport		FEC by end-use	Final energy consumption for domestic flights	TWh		lqfcfavd	calcflqfmobavd	0.0161654	0.0155755	0.0129066	0.0102159	0.00757768	0.00500304	0.00247825	0
	Transport		Freight	Tonne-kilometres travelled by trucks	Gtkm	Domestic only	tkmcam		2.83611	2.98403	2.55032	2.45269	2.3301	2.20752	2.09947	1.99142
	Transport		Freight	Inland waterways goods traffic	Gtkm	Including rivers and domestic maritime, excluding international maritime.	tkmflvdom		0.188755	0.200126	0.173056	0.169878	0.166701	0.163523	0.161314	0.159104
	Transport		Freight	Tonne-kilometres transported by rail	Gtkm	Domestic only	tkmfer		3.117	2.56812	2.90765	2.90507	2.92744	2.94982	2.98817	3.02652
	Transport		Freight	Total vehicle-kilometres travelled by light commercial vehicles (LCV)	Gvkm	Domestic only. In Gkm	vkmvlr		0.7788	0.787869	0.78344	0.775143	0.766617	0.759219	0.752156	0.744212
	Transport		FEC by end-use	Total final energy consumption in freight transport (excl. International aviation and maritime)	TWh	Excl. International aviation and maritime	toccffre	recaltoccffre	2.62633	2.48701	2.24946	1.8432	1.43683	1.02926	0.977138	0.927951
	Transport	lqf	FEC by end-use by carrier	Final liquid fuels consumption in freight transport	TWh	Excl. International aviation and maritime	lqfcffre	recallqfcffre	2.62633	2.48701	2.14286	1.52661	0.91349	0.30347	0.168785	0.0415977
	Transport	gaz	FEC by end-use by carrier	Final energy consumption from gaseous motor fuels - methane in freight transport	TWh	Excl. International aviation and maritime	gazcffre	recalgazcffre	0	0	0.0187724	0.0625748	0.106377	0.150179	0.170249	0.189535
	Transport	elc	FEC by end-use by carrier	Final electricity consumption in freight transport	TWh	Excl. International aviation and maritime	elccffre	recalelccffre	0	0	0.0599502	0.163354	0.263721	0.360034	0.394911	0.427844
	Transport	hyd	FEC by end-use by carrier	Final energy consumption from gaseous motor fuels - hydrogen in freight transport	TWh	Excl. International aviation and maritime	hydcffre	recalhydcffre	0	0	0.0278814	0.0906581	0.153245	0.215578	0.243194	0.268975
	Transport		Total FEC	Total final energy consumption (excl. International aviation and maritime)	TWh	Excl. International aviation and maritime	toccftra	caltoccftra	8.20455	8.74059	8.49716	6.14836	4.21187	2.96	2.17686	2.05984
	Transport	lqf	FEC by carrier	Liquid fuels	TWh	Excl. International aviation and maritime	lqfcftra	callqfcftra	8.20405	8.73889	8.14064	5.19752	2.78407	1.14903	0.171263	0.0415977
	Transport	gaz	FEC by carrier	Methane	TWh	Excl. International aviation and maritime	gazcftra	calgazcftra	0	0	0.0336441	0.107461	0.175481	0.238931	0.275471	0.289237
	Transport	hyd	FEC by carrier	Hydrogen	TWh	Excl. International aviation and maritime	hydcftra	calhydcftra	0	0	0.0415299	0.129704	0.209878	0.283601	0.317944	0.339803
	Transport	elc	FEC by carrier	Electricity	TWh	Excl. International aviation and maritime	elccftra	calelccftra	0.000500725	0.00170243	0.281344	0.713676	1.04244	1.28844	1.41218	1.3892
	Transport		International	Passenger-kilometres travelled on international flights	Gpkm		pkmavi		1.61293	1.61129	1.60223	1.59275	1.58365	1.57792	1.5742	1.57028
	Transport		International	Total tonne-kilometres for international water freight transport	Gtkm		tkmflvint		82.859	55.764	58.3779	53.2866	47.6686	41.4377	34.4879	26.687
	Transport	lqf	FEC by end-use	Final liquid fuels consumption on international flights	TWh		lqfcfavi	calcflqfmobavi	0.581892	0.5813	0.578032	0.540136	0.502769	0.466795	0.43162	0.396554
	Transport	lqf	FEC by end-use by carrier	Final liquid fuels consumption on international water freight transport	TWh		lqfcffrewati	calcflqffrewati	3.31436	2.13496	1.95705	1.54785	1.18491	0.868219	0.59779	0.373619
	Transport	gaz	FEC by end-use by carrier	Final NGV / biomethane consumption on international water freight transport	TWh		ngvcffrewati	calcfngvfrewati	0	0	0.177914	0.30957	0.394968	0.434109	0.426993	0.373619
	Industry		Production	Production of crude steel	kt		prdacb		0.24	1.434	0.23616	0.223872	0.215424	0.208512	0.202752	0.2016
	Industry		Production	- Production of primary steel	kt		prdacboxy		0	0	0	0	0	0	0	0
	Industry		Production	- Production of recycled steel	kt		prdacbele		0.24	1.434	0.23616	0.223872	0.215424	0.208512	0.202752	0.2016
	Industry		Production	Production of cement	kt		prdcim		390	411.3	375.57	329.394	297.648	271.674	250.029	245.7
	Industry		Production	Production of paper	kt		prdpap		65.5	59.9992	64.452	61.0984	58.7928	56.9064	55.3344	55.02
	Industry		Efficiency	Unit consumption of steel industry	MWh/kt		cutocacb		5416.67	9065.55	6142.69	3219.83	2121.42	1023	1023	1023
	Industry		Efficiency	Unit consumption of cement	MWh/kt		cutoccim		1530.51	2293.22	1455.37	1214.9	1049.58	914.317	801.599	779.055
	Industry		Efficiency	Unit consumption of pulp and paper	MWh/kt		cutocppp		10590.8	12486.8	10379	9701.21	9235.21	8853.94	8536.22	8472.67
	Industry		FEC by end-use	Total Final Energy Consumption of the steel industry	TWh		toccfsid1		0.0013	0.013	0.00145066	0.000720831	0.000457004	0.000213308	0.000207415	0.000206237
	Industry		FEC by end-use	Total Final Energy Consumption of the cement industry	TWh		toccfcim		0.5969	0.9432	0.546592	0.400181	0.312405	0.248396	0.200423	0.191414
	Industry		FEC by end-use	Total Final Energy Consumption of the paper, pulp and printing industry	TWh		toccfppp		0.6937	0.7492	0.668949	0.592728	0.542964	0.503846	0.472346	0.466166
	Industry		FEC by end-use	Total chemical industry	TWh		toccfchi		0.4897	0.4032	0.477457	0.438281	0.411348	0.389311	0.370948	0.367275
	Industry		Total FEC	Total FEC of industry (excl. consumption of the energy sector)	TWh		toccfind		6.0863	5.3542	5.88337	5.25032	4.83086	4.49704	4.22552	4.17192
	Industry	cms	FEC by carrier	Solid fossil fuels (coal ...)	TWh		cmscfind		0.3444	0.6599	0.59391	0.382742	0.237564	0	0	0
	Industry	enc	FEC by carrier	Solid biomass	TWh		enccfind		1.3506	0.2743	0.422769	0.89787	1.2245	1.49175	1.71445	1.75899
	Industry	lqf	FEC by carrier	Oil	TWh		petcfind		0.8044	0.741	0.6669	0.42978	0.26676	0.13338	0.02223	0
	Industry	gaz	FEC by carrier	Gas grid / gas consumed locally	TWh	Both gaz and biogaz are included in this indicator	gazcfind		1.0948	1.1584	1.28537	0.913482	0.697715	0.568163	0.434652	0.410199
	Industry	elc	FEC by carrier	Electricity	TWh		elccfind		2.0586	2.1315	2.56423	2.40077	2.26424	2.23371	2.04252	2.00273
	Industry	vap	FEC by carrier	Heating networks	TWh	Only heat coming from heating networks	vapcfind		0.4335	0.3891	0.35019	0.225678	0.140076	0.070038	0.011673	0
	Industry	hyd	FEC by carrier	Hydrogen	TWh		hydcfind		0	0	0	0	0	0	0	0
	Industry		Non-energy	Total non-energy consumption for the feedstock production (including chemicals and oxygen steel)	TWh		cfneind		0.460318	0.379008	0.44881	0.411985	0.403193	0.395669	0.388431	0.394421
	Industry	cms	Non-energy by carrier	Non-energy consumption of solid fossil fuels (coal...) for the feedstock production	TWh		cmscfneind		0	0	0	0	0	0	0	0
	Industry	enc	Non-energy by carrier	Non-energy consumption of solid biomass for the feedstock production	TWh		enccfneind		0	0	0	0	0	0	0	0
	Industry	gaz	Non-energy by carrier	Non-energy consumption of gas for the feedstock production	TWh		gazcfneind		0.0677418	0.055776	0.0660483	0.0606289	0.043588	0.0299113	0.0192947	0.0111779
	Industry	lqf	Non-energy by carrier	Non-energy consumption of oil for the feedstock production	TWh		petcfneind		0.392576	0.323232	0.382762	0.351356	0.256589	0.180513	0.121407	0.0766487
	Industry	hyd	Non-energy by carrier	Non-energy consumption of hydrogen for the feedstock production	TWh		hydcfneind		0	0	0	0	0.103016	0.185245	0.247729	0.306595
	Energy		AFOLUB	Domestic production of solid biomass	TWh		prodomboi		10.7203	10.8373	11.165	11.6387	12.1643	12.638	12.9657	13.0827
	Energy		AFOLUB	Domestic production of liquid biomass	TWh		prodomblq		0.030342	0.0495479	0.103362	0.181125	0.267435	0.345198	0.399012	0.418218
	Energy		AFOLUB	Total primary production of biogas	TWh		prodombgr		0.124869	0.221249	0.4913	0.881536	1.31466	1.7049	1.97495	2.07133
	Energy		AFOLUB	Methane production by pyrogasification/methanation	TWh		promet		0	0	0	0.0464594	0.662956	1.27945	1.89595	2.51245
	Energy		VRES	Solar photovoltaic Production	TWh		prospv		0	0.12254	0.559223	1.04967	1.54011	2.03056	2.11682	2.11682
	Energy		VRES	Installed capacity of solar photovoltaics	GW		caispv		0	0.20767	0.554779	1.04133	1.52787	2.01442	2.1	2.1
	Energy		VRES	Average load factor for solar photovoltaics	%		fchspv			0.0673597	0.11507	0.11507	0.11507	0.11507	0.11507	0.11507
	Energy		VRES	Onshore wind-generated electricity	TWh		proeon		0.715	0.844	2.27044	5.05395	7.83747	10.0643	11.9794	11.9794
	Energy		VRES	Installed onshore wind capacity	GW		caieon		0.3	0.317	0.841068	1.84973	2.83446	3.59712	4.232	4.232
	Energy		VRES	Average load factor for onshore wind	%		fcheon		0.27207	0.303934	0.308158	0.311903	0.315647	0.319392	0.323136	0.323136
	Energy		VRES	Offshore wind-generated electricity	TWh		proeof		0	0	0.601241	1.80372	3.00621	4.20869	5.41117	6.01241
	Energy		VRES	Installed offshore wind capacity	GW		caieof		0	0	0.1875	0.529412	0.833333	1.10526	1.35	1.5
	Energy		VRES	Average load factor for offshore wind	%		fcheof		0	0	0.366053	0.388931	0.411809	0.434687	0.457566	0.457566
	Energy		VRES	Marine energy Production	TWh		proenm
	Energy		VRES	Installed marine energy sources capacity	GW		caienm
	Energy		VRES	Average load factor for marine energy sources	%		fchenm
	Energy		VRES	Total hydropower production	TWh		prohdr		0.0266	0.017038	0.017038	0.017038	0.017038	0.017038	0.017038	0.017038
	Energy		VRES	Installed hydropower capacity	GW		caihdr		0.006	0.0073	0.0073	0.0073	0.0073	0.0073	0.0073	0.0073
	Energy		VRES	High-temperature geothermal energy & CSP Production	TWh		proght
	Energy		VRES	Installed capacity in high-temperature geothermal energy & CSP	GW		caight
	Energy		VRES	Average load factor for high-temperature geothermal energy & CSP	%		fchght
	Energy	nuc	Thermal Plants Elec	Nuclear production	TWh	Net electricity production: excludes electricity consumed by the plant itself	proelcnuc		0	0	0	0	0	0	0	0
	Energy	cms	Thermal Plants Elec	Coal-fired power generation	TWh	Net electricity production: excludes electricity consumed by the plant itself	proelccms		0.00339525	0.000890404	0.000593603	0.000296801	0	0	0	0
	Energy	lqf	Thermal Plants Elec	Oil-fired power generation	TWh	Net electricity production: excludes electricity consumed by the plant itself	proelcpet		6.74049	3.66968	1.83484	0	0	0	0	0
	Energy	gaz	Thermal Plants Elec	Gas-fired power generation	TWh	Net electricity production: excludes electricity consumed by the plant itself	proelcgaz		0.334287	0.934339	0.934339	0.718303	0.502267	0.286231	0.0701955	0.0701955
	Energy	enc	Thermal Plants Elec	Energy production from solid biomass power plants	TWh	Net electricity production: excludes electricity consumed by the plant itself	proelcboi		0.0585681	0.125421	0.100337	0.0752524	0.0501683	0.0250841	3.46945e-18	3.46945e-18
	Energy	wst	Thermal Plants Elec	Energy production from solid waste power plants	TWh	Net electricity production: excludes electricity consumed by the plant itself	proelcwst		0	0.0626324	0.0501059	0.0375794	0.025053	0.0125265	0	0
	Energy	hyd	Thermal Plants Elec	Power production from hydrogen power plants	TWh	Net electricity production: excludes electricity consumed by the plant itself	proelchyd		0	0	0	0.0175489	0.0350977	0.0526466	0.0701955	0.0701955
	Energy		Power-to-gas	Production of H2 via electrolysis	TWh		prohyd			0	0.0567624	0.329998	1.72921	2.48594	3.17774	3.499
	Energy		Power-to-gas	Production of methane via methanation	TWh	Production of e-CH4	prohydmet			0	0	0.0290703	0.0910548	0.179813	0.286866	0.369634
	Energy		Power-to-gas	Production of liquid e-fuel from electricity	TWh		prohydcl		0	0	0	0.046052	0.144245	0.284853	0.454441	0.585559
	Energy		Losses	Losses of the entire power grid	%		perreselc		0.100464	0.100464	0.100464	0.100464	0.100464	0.100464	0.100464	0.100464
	Energy		Losses	Gas network losses	%		perresgaz		0.00709118	0.00709118	0.00709118	0.00709118	0.00709118	0.00709118	0.00709118	0.00709118
	Energy		Losses	Heating network losses	%		perrescha		0.05	0.05	0.05	0.05	0.05	0.05	0.05	0.05
	Energy	cms	CHP	Potential power output from coal-fired CHP plants	TWh		prbelcchpcms		0.0390454	0.019156	0.0127707	0.00638533	1.73472e-18	0	0	0
	Energy	cms	CHP	Potential heat energy output from coal-fired CHP plants	TWh		prbvapchpcms		0.0780908	0.038312	0.0255413	0.0127707	3.46945e-18	0	0	0
	Energy	lqf	CHP	Potential power output from oil-fired CHP plants	TWh		prbelcchppet		0.002478	0	0	0	0	0	0	0
	Energy	lqf	CHP	Potential heat energy output from oil-fired CHP plants	TWh		prbvapchppet		0.004956	0	0	0	0	0	0	0
	Energy	gaz	CHP	Potential power output from methane-fired CHP plants	TWh	Both gaz and biogaz are included in this indicator	prbelcchpgaz		0.153636	0.000124032	0.000124032	0.000108528	9.30238e-05	7.75198e-05	6.20159e-05	6.20159e-05
	Energy	gaz	CHP	Potential heat energy output from methane-fired CHP plants	TWh	Both gaz and biogaz are included in this indicator	prbvapchpgaz		0.307272	0.000248063	0.000248063	0.000217056	0.000186048	0.00015504	0.000124032	0.000124032
	Energy	enc	CHP	Potential power output from solid biomass CHP plants	TWh		prbelcchpboi		0.544089	0.944179	0.860281	0.776383	0.692485	0.608587	0.524689	0.524689
	Energy	enc	CHP	Potential heat energy output from solid biomass CHP plants	TWh		prbvapchpboi		1.08818	1.88836	1.72056	1.55277	1.38497	1.21717	1.04938	1.04938
	Energy	wst	CHP	Potential power output from waste-to-energy CHP plants	TWh		prbelcchpwst		0.108648	0.0461336	0.0369069	0.0276802	0.0184534	0.00922672	0	0
	Energy	wst	CHP	Potential heat energy output from waste-to-energy CHP plants	TWh		prbvapchpwst		0.217296	0.0922672	0.0738138	0.0553603	0.0369069	0.0184534	0	0
	Energy	hyd	CHP	Potential power output from hydrogen CHP	TWh		prbelcchphyd		0	0	0	1.5504e-05	3.10079e-05	4.65119e-05	6.20159e-05	6.20159e-05
	Energy	hyd	CHP	Potential heat energy output from hydrogen CHP	TWh		prbvapchphyd		0	0	0	1.77188e-05	3.54376e-05	5.31565e-05	7.08753e-05	7.08753e-05
	Energy	geo	CHP	Potential power output from geothermal CHP	TWh		prbelcchpgeo		0	0	0	0	0	0	0	0
	Energy	geo	CHP	Potential heat energy output from geothermal CHP	TWh		prbvapchpgeo		0	0	0	0	0	0	0	0
	Energy	wst	Heat	Total potential heat energy output from household waste incineration	TWh		prbrchinc		0.0521484	0.192022	0.144678	0.105326	0.0699824	0.03436	0	0
	Energy	ind	Heat	Total potential heat energy output from heat recovery in industry	TWh		prbrchind		0	0	0.0457941	0.0889021	0.132907	0.174013	0.243119	0.246614
	Energy	geo	Heat	Total potential heat energy output from geothermal energy	TWh		prbrchgeo		0	0	0	0	0	0	0	0
	Energy	enc	Heat	Total potential heat energy output for heating networks from solid biomass power plants	TWh		prbrchboi		1.41182	1.44438	1.28339	1.17108	1.09273	0.99994	1.03596	0.806658
	Energy	gaz	Heat	Total potential heat energy output for heating networks from gas-fired power plants	TWh	Both gaz and biogaz are included in this indicator	prbrchgaz		1.66052	1.74668	1.31602	0.958067	0.636575	0.312546	2.22045e-16	0
	Energy	lqf	Heat	Total potential heat energy output for heating networks from oil-fired power plants	TWh		prbrchpet		0.579783	0.425189	0.200222	0	0	0	0	0
	Energy	cms	Heat	Total potential heat energy output for heating networks from coal-fired power plants	TWh		prbrchcms		0.138298	0.127232	0.079885	0.038771	0	0	0	0
	Energy	sth	Heat	Total potential heat energy output for heating networks from centralised solar thermal	TWh		prbrchsth		0	0	0	0	0	0	0	0
	Energy	pac	Heat	Total potential heat energy output from centralised heat pumps	TWh		prbrchpac		0	0	0.236183	0.458512	0.685468	0.89747	1.25389	1.27191
	Energy	cms	Primary production	Domestic production of solid fossil fuels (coal…)	TWh		prodomcms		0	0	0	0	0	0	0	0
	Energy	lqf	Primary production	Domestic petroleum production	TWh		prodompet		0	0	0	0	0	0	0	0
	Energy	gaz	Primary production	Domestic natural gas production	TWh		prodomgaz		0.152778	0.161389	0.161389	0.161389	0.0806945	0	0	0
	Energy	nuc	Efficiency	Average electrical efficiency of nuclear plants	%		rdmelcnuc		0.33	0.33	0.33	0.33	0.33	0.33	0.33	0.33
	Energy	cms	Efficiency	Average electrical efficiency of coal-fired power plants	%		rdmelccms		0.40743	0.291405	0.291405	0.291405	0.291405	0.291405	0.291405	0.291405
	Energy	lqf	Efficiency	Average electrical efficiency of oil-fired power plants	%		rdmelcpet		0.287774	0.309221	0.309221	0.309221	0.309221	0.309221	0.309221	0.309221
	Energy	gaz	Efficiency	Average electrical efficiency of gas-fired power plants	%		rdmelcgaz		0.170384	0.350091	0.391743	0.433394	0.475046	0.516697	0.558349	0.6
	Energy	enc	Efficiency	Average electrical efficiency of solid biomass power plants	%		rdmelcboi		0.59393	0.299252	0.299252	0.299252	0.299252	0.299252	0.299252	0.299252
	Energy	wst	Efficiency	Average electrical efficiency of solid waste power plants	%		rdmelcwst		0	0.299561	0.299561	0.299561	0.299561	0.299561	0.299561	0.299561
	Energy	hyd	Efficiency	Average electrical efficiency of hydrogen power plants	%		rdmelchyd		0.6	0.6	0.6	0.6	0.6	0.6	0.6	0.6
	Energy	enc	Efficiency	Average energy-to-heat conversion efficiency of solid biomass power plants	%		rdmrchboi		0.773429	0.601583	0.642986	0.684388	0.725791	0.767194	0.808597	0.85
	Energy	gaz	Efficiency	Average energy-to-heat conversion efficiency of gas-fired power plants	%		rdmrchgaz		0.686911	0.786256	0.786256	0.786256	0.786256	0.786256	0.786256	0.786256
	Energy	lqf	Efficiency	Average energy-to-heat conversion efficiency of oil-fired power plants	%		rdmrchpet		0.9	0.9	0.9	0.9	0.9	0.9	0.9	0.9
	Energy	cms	Efficiency	Average energy-to-heat conversion efficiency of coal-fired power plants	%		rdmrchcms		0.796849	0.756164	0.756164	0.756164	0.756164	0.756164	0.756164	0.756164
	Energy	pac	Efficiency	Average conversion efficiency of centralised heat pumps	%		rdmrchpac		3	3	3	3	3	3	3	3
	Macro		GHG	GHG emissions from non-energy sources in industry (process emissions)	MtCO2e		ghgindnes		0.5203	0.457715	0.433317	0.32455	0.241444	0.171534	0.161177	0.159132
	Macro		GHG	GHG emissions from non-energy sources in waste management	MtCO2e		ghgwstnes		0.341452	0.288164	0.234876	0.209298	0.18372	0.158142	0.135228	0.112314
	Macro		GHG	GHG emissions from non-energy sources in other sectors (industrial product use)	MtCO2eq		ghgothnes		0.22321	0.208425	0.193639	0.143974	0.0943078	0.044642	0.022321	0
	Macro		GHG	Total GHG emissions from the LULUCF sector	MtCO2eq	All gases	calsolghgtotluf		-2.25937	-2.32629	-2.5138	-2.78476	-3.0855	-3.35645	-3.54396	-3.61088
	Macro		GHG	Total net GHG emissions from non-energy sources in agriculture (excl. LULUCF)	MtCO2eq	All gases	soltneghgagrnes		-0.98462	-1.07868	-1.34223	-1.72307	-2.14577	-2.5266	-2.79015	-2.88421

[truncated: 23 more sheets: EL, ES, FI, FR, HR, HU, IE, IT, LT, LU, LV, MT, NL, NO, PL, PT, RO, SE, SI, SK …]
