# Supplementary material for: The key role of sufficiency for low demand-based carbon neutrality and energy security across Europe
Source: Nat Commun. 2024 Oct 19;15:9043. doi: 10.1038/s41467-024-53393-0 (PMC11490562; doi:10.1038/s41467-024-53393-0)
Supplement: Supplementary file 5 — Source Data [file 41467_2024_53393_MOESM5_ESM.xlsx]

## Sheet: Figure 1
Figure 1: Annual greenhouse gas emissions in the CLEVER scenario by emitting sector, 2019-2050 (EU30)
NB: The data in the table are expressed in MtCO2eq, while the legend of the figure is expressed in GtCO2eq.
	Heat and power	Transport	Industry	Agriculture	Tertiary	Residential	Waste management	Land use and forestry (negative)	Gross emissions	Net emissions
2020	901.46	1252.74	965.338	489.901	148.206	388.908	130.145	-379.733	4276.7	3896.97
2025	628.33	1070.33	796.822	451.845	114.977	293.272	112.289	-393.207	3467.87	3074.66
2030	331.083	756.884	558.69	395.193	75.518	179.767	93.317	-414.138	2390.45	1976.31
2035	153.914	468.762	347.755	335.983	40.553	90.298	77.945	-439.783	1515.21	1075.43
2040	66.696	256.324	180.863	278.876	14.893	29.663	62.574	-463.084	889.889	426.805
2045	14.05	86.051	110.873	233.511	0.028	1.331	52.712	-478.084	498.556	20.472
2050	5.779	-	81.719	215.903	-	0.038	42.85	-483.438	346.289	-137.149

## Sheet: Figure 2
Figure 2: Development of the final energy demand
	[Mwh/cap]	[MWh/cap]	[%]			[MWh/cap]	[Mwh/cap]	[%]
Country	FEC 2019	FEC 2050	Evolution 2050/2019		Country	FEC 2050	FEC 2019	Reduction in 2050 vs 2019
EU27	24.5	12.3	-49.9		EU27	12.3	12.2	49.7959
EU30	24.2	12.1	-50.1		EU30	12.1	12.1	50
MT	11.7	6.4	-44.9		MT	6.4	5.3	45.2991
RO	13.2	9.6	-27.8		RO	9.6	3.6	27.2727
BG	15.7	10.4	-33.6		BG	10.4	5.3	33.758
EL	16.4	9.5	-41.7		EL	9.5	6.9	42.0732
PT	17.6	9.8	-44.3		PT	9.8	7.8	44.3182
CY	18.7	8.3	-55.7		CY	8.3	10.4	55.615
HR	19	9.2	-51.4		HR	9.2	9.8	51.5789
ES	19.7	10.3	-47.9		ES	10.3	9.4	47.7157
UK	21.1	10.4	-50.4		UK	10.4	10.7	50.7109
PL	21.5	12.4	-42.6		PL	12.4	9.1	42.3256
LT	21.8	12.6	-42.2		LT	12.6	9.2	42.2018
HU	22.2	11.3	-49.3		HU	11.3	10.9	49.0991
IT	22.2	10.7	-51.7		IT	10.7	11.5	51.8018
SK	22.5	14.1	-37.6		SK	14.1	8.4	37.3333
CH	23.1	11.1	-52.2		CH	11.1	12	51.9481
EE	23.6	11.8	-49.9		EE	11.8	11.8	50
LV	23.7	14.1	-40.4		LV	14.1	9.6	40.5063
FR	24.2	9.9	-59.1		FR	9.9	14.3	59.0909
IE	25	10.5	-58		IE	10.5	14.5	58
DK	26.4	13.9	-47.2		DK	13.9	12.5	47.3485
CZ	27.5	14.3	-47.9		CZ	14.3	13.2	48
SI	27.5	12.9	-53.2		SI	12.9	14.6	53.0909
DE	28.6	13.5	-52.6		DE	13.5	15.1	52.7972
NL	30.5	16.9	-44.6		NL	16.9	13.6	44.5902
BE	34.5	15.1	-56.2		BE	15.1	19.4	56.2319
SE	35.1	19.9	-43.4		SE	19.9	15.2	43.3048
AT	36.8	17.2	-53.3		AT	17.2	19.6	53.2609
NO	40	19.5	-51.2		NO	19.5	20.5	51.25
FI	51.2	27.7	-45.9		FI	27.7	23.5	45.8984
LU	52.3	14.5	-72.4		LU	14.5	37.8	72.2753

## Sheet: Figure 3a
Figure 3: Corridors and development of two energy service demand indicators
(a) Development of living space per capita (m²/capita)
Country	2019	2050	Target corridor min	Target corridor max
EU30	40.4	42.2	32	40
RO	23.8	40	32	40
PL	27.8	40	32	40
LV	29.4	40	32	40
SK	29.5	40	32	40
HR	31.6	40	32	40
EE	31.9	40	32	40
SI	32	40	32	40
BG	32.3	40	32	40
HU	32.7	40	32	40
CZ	33.5	40	32	40
LT	33.7	40	32	40
EL	34.8	40.3	32	40
ES	39.2	40.9	32	40
MT	40	40	32	40
PT	40.5	40.5	32	40
UK	41	41	32	40
FR	41.7	39.5	32	40
IT	41.8	43.1	32	40
CH	43.5	43.5	32	40
AT	43.9	43.9	32	40
IE	44.8	44.8	32	40
DE	45.4	41.2	32	40
SE	47	47.4	32	40
LU	48	48	32	40
BE	49.9	51.1	32	40
NL	50.7	50.7	32	40
FI	52	52	32	40
DK	52.8	52.7	32	40
NO	54.5	54.5	32	40
CY	62	62	32	40

## Sheet: Figure 3b
(b) Development of passenger transport demand (pkm/capita/year)
Country	2019	2050	Target corridor min	Target corridor max
EU30	14550	13286	10100	15000
RO	6667	13535	10100	15000
SK	7145	13535	10100	15000
PL	7408	13535	10100	15000
HR	8449	13535	10100	15000
HU	9131	13535	10100	15000
LV	10330	13535	10100	15000
LT	10771	13535	10100	15000
BG	10997	13535	10100	15000
ES	11187	11308	10100	15000
CZ	11202	13535	10100	15000
PT	12980	13614	10100	15000
BE	13668	10535	10100	15000
EE	13710	13535	10100	15000
SE	14728	11728	10100	15000
SI	15226	13535	10100	15000
AT	15480	13535	10100	15000
EL	15520	13803	10100	15000
DE	15609	13861	10100	15000
MT	15769	14444	10100	15000
DK	16074	13325	10100	15000
NL	17039	14142	10100	15000
IT	17046	12881	10100	15000
FR	17292	13321	10100	15000
UK	17596	13920	10100	15000
CY	18458	18127	10100	15000
FI	18506	13643	10100	15000
IE	19380	13862	10100	15000
NO	19756	13635	10100	15000
CH	20284	13977	10100	15000
LU	24596	14281	10100	15000

## Sheet: Figure 4
Figure 4: Changes in final energy consumption (FEC) in three energy-intensive industrial subsectors in EU30
		[TWh]	[TWh]	[TWh]	[TWh]
		FEC 2050	Red. by efficiency and circularity	Red. by sufficiency	FEC 2019
Steel					571.4
	517.632			53.768
	345.9		171.732
		345.9
Cement					165.7
	106.447			59.2527
	77.4		29.0473
		77.4
Pulp & paper					413.5
	363.213			50.2873
	246.6		116.613
		246.6

## Sheet: Figure 5
Figure 5: Energy conversion chains in 2019 and 2050 in EU30
NB: The figures were generated using a Python program based on the data from this tab
(a) Energy flows in 2019
	source	target	value [TWh]	label	color
0	Local production	Solar	175521		rgba(189,213,122,0.4)
1	Local production	Petroleum	1842102	Domestic petroleum production	rgba(189,213,122,0.4)
2	Local production	Hydro	526291		rgba(189,213,122,0.4)
3	Local production	Other sources	416319		rgba(189,213,122,0.4)
4	Local production	Coal	1209607	Domestic production of solid fossil fuels (coalâ€¦)	rgba(189,213,122,0.4)
5	Local production	Biomass	1552472	Domestic production of solid biomassDomestic production of liquid biomass	rgba(189,213,122,0.4)
6	Local production	Wind	442509		rgba(189,213,122,0.4)
7	Local production	Natural gas	2258818	Domestic natural gas production	rgba(189,213,122,0.4)
8	Imports	Petroleum	4942402		rgba(241,137,89,0.4)
9	Imports	Coal	851983		rgba(241,137,89,0.4)
10	Imports	Biomass	106705		rgba(241,137,89,0.4)
11	Imports	Natural gas	2329582		rgba(241,137,89,0.4)
12	Imports	Uranium	2296875		rgba(241,137,89,0.4)
13	Solar	Electricity grid	146781	Solar photovoltaic Production	rgba(254,218,71,0.4)
14	Solar	District heating	28741	Heat energy output from centralised solar thermal	rgba(234,128,168,0.4)
15	Petroleum	Electricity grid	63999	Power output from oil-fired CHP plantsOil-fired power generation	rgba(129,52,17,0.4)
16	Petroleum	District heating	17495	Heat energy output from oil-fired CHP plantsHeat energy output from oil-fired boilers	rgba(129,52,17,0.4)
17	Petroleum	Liquid combustion fuels	1798464		rgba(129,52,17,0.4)
18	Petroleum	Liquid motor fuels	4797576		rgba(129,52,17,0.4)
19	Petroleum	Losses	106971	Transformation losses (oil-fired CHP plants)Transformation losses (oil-fired boilers)Transformation losses (oil-fired powerplants)	rgba(129,52,17,0.4)
20	Hydro	Electricity grid	526291	Hydropower production	rgba(0,160,154,0.4)
21	Other sources	Electricity grid	59162	Power output from waste-to-energy CHP plantsWaste-fired power generationPower output from waste-to-energy CHP plantsWaste-fired power generationHigh-temperature geothermal energy & CSP productionPower output from geothermal CHPMarine energy Production	rgba(120,115,115,0.4)
22	Other sources	District heating	229594	Heat energy output from waste-to-energy CHP plantsHeat energy output from household waste incinerationHeat energy output from waste-to-energy CHP plantsHeat energy output from household waste incinerationHeat energy output from geothermal CHPHeat energy output from geothermal energyHeat energy output from heat recoveryHeat energy output from centralised heat pumps	rgba(120,115,115,0.4)
23	Other sources	Losses	12756	Transformation losses (waste-to-energy CHP plants)Transformation losses (household waste incineration)Transformation losses (waste-fired powerplants)Transformation losses (waste-to-energy CHP plants)Transformation losses (household waste incineration)Transformation losses (waste-fired powerplants)Transformation losses (geothermal CHP plants)	rgba(120,115,115,0.4)
24	Coal	Electricity grid	470417	Power output from coal-fired CHP plantsCoal-fired power generation	rgba(74,73,73,0.4)
25	Coal	Coal	621388		rgba(74,73,73,0.4)
26	Coal	District heating	146286	Heat energy output from coal-fired CHP plantsHeat energy output from coal-fired boilers	rgba(74,73,73,0.4)
27	Coal	Losses	8235	Transformation losses (coal-fired CHP plants)Transformation losses (coal-fired boilers)Transformation losses (coal-fired powerplants)	rgba(74,73,73,0.4)
28	Biomass	Electricity grid	98826	Power output from biogas-fired CHP plantsPower output from solid biomass CHP plantsEnergy production from solid biomass power plants	rgba(223,234,194,0.4)
29	Biomass	District heating	119553	Heat energy output from biogas-fired CHP plantsHeat energy output from solid biomass CHP plantsHeat energy output from solid biomass boilers	rgba(223,234,194,0.4)
30	Biomass	Solid biomass	89372		rgba(0,133,86,0.4)
31	Biomass	Liquid motor fuels	18293		rgba(189,213,122,0.4)
32	Biomass	Losses	153523	Transformation losses (biogas-fired CHP plants)Transformation losses (solid biomass CHP plants)Transformation losses (solid biomass boilers)Transformation losses (solid biomass powerplants)	rgba(223,234,194,0.4)
33	Biomass	Network gas	210627	Biomethane injected directly into the gas network	rgba(223,234,194,0.4)
34	Wind	Electricity grid	442509	Offshore wind-generated electricityOnshore wind-generated electricity	rgba(234,128,168,0.4)
35	Electricity grid	Exports	9837		rgba(0,160,154,0.4)
36	Electricity grid	District heating	1577		rgba(0,160,154,0.4)
37	Electricity grid	Electricity	292746		rgba(0,160,154,0.4)
38	Electricity grid	Losses	260026	Power grid distribution & storage losses	rgba(0,160,154,0.4)
39	Coal	Agriculture	10135		rgba(74,73,73,0.4)
40	Coal	Industry	405946		rgba(74,73,73,0.4)
41	Coal	Non-energy	85496		rgba(74,73,73,0.4)
42	Coal	Residential	110028		rgba(74,73,73,0.4)
43	Coal	Tertiary	9783		rgba(74,73,73,0.4)
44	District heating	Losses	66939	Heat network distribution losses	rgba(255,77,0,0.4)
45	District heating	Agriculture	268		rgba(255,77,0,0.4)
46	District heating	Others	14371		rgba(255,77,0,0.4)
47	District heating	Industry	207943		rgba(255,77,0,0.4)
48	District heating	Residential	342968		rgba(255,77,0,0.4)
49	District heating	Tertiary	195728		rgba(255,77,0,0.4)
50	Network gas	Domestic transport	15846		rgba(254,218,71,0.4)
51	Network gas	Agriculture	50786		rgba(254,218,71,0.4)
52	Network gas	Others	177697		rgba(254,218,71,0.4)
53	Network gas	Industry	103098		rgba(254,218,71,0.4)
54	Network gas	Non-energy	91886		rgba(254,218,71,0.4)
55	Network gas	Residential	1224943		rgba(254,218,71,0.4)
56	Network gas	Tertiary	517973		rgba(254,218,71,0.4)
57	Electricity	Domestic transport	61761		rgba(0,160,154,0.4)
58	Electricity	Agriculture	61112		rgba(0,160,154,0.4)
59	Electricity	Others	39369		rgba(0,160,154,0.4)
60	Electricity	Industry	1080225		rgba(0,160,154,0.4)
61	Electricity	Residential	848886		rgba(0,160,154,0.4)
62	Electricity	Tertiary	836108		rgba(0,160,154,0.4)
63	Solid biomass	Agriculture	2094		rgba(0,133,86,0.4)
64	Solid biomass	Industry	307645		rgba(0,133,86,0.4)
65	Solid biomass	Residential	526497		rgba(0,133,86,0.4)
66	Solid biomass	Tertiary	38637		rgba(0,133,86,0.4)
67	Liquid combustion fuels	Others	397989		rgba(129,52,17,0.4)
68	Liquid combustion fuels	Industry	316789		rgba(129,52,17,0.4)
69	Liquid combustion fuels	Non-energy	533384		rgba(129,52,17,0.4)
70	Liquid combustion fuels	Residential	393862		rgba(129,52,17,0.4)
71	Liquid combustion fuels	Tertiary	15644		rgba(129,52,17,0.4)
72	Liquid motor fuels	Domestic transport	3715249		rgba(241,137,89,0.4)
73	Liquid motor fuels	Agriculture	203607		rgba(241,137,89,0.4)
74	Liquid motor fuels	Others	106165		rgba(241,137,89,0.4)
75	Natural gas	Electricity grid	725224	Power output from methane-fired CHP plantsGas-fired power generation	rgba(254,218,71,0.4)
76	Natural gas	District heating	287386	Heat energy output from methane-fired CHP plantsHeat energy output from gas-fired boilers	rgba(254,218,71,0.4)
77	Natural gas	Network gas	3110111		rgba(254,218,71,0.4)
78	Natural gas	Losses	687548	Transformation losses (methane-fired CHP plants)Gas grid distribution & storage lossesTransformation losses (gas-fired boilers)Transformation losses (gas-fired powerplants)	rgba(254,218,71,0.4)
79	Uranium	Electricity grid	754222	Nuclear production	rgba(117,81,156,0.4)
80	Uranium	Losses	1542653	Transformation losses (nuclear powerplants)	rgba(117,81,156,0.4)
(b) Energy flows in 2050
	source	target	value [TWh]	label	color
0	Local production	Biogas	647694		rgba(189,213,122,0.4)
1	Local production	Solar	1827835		rgba(189,213,122,0.4)
2	Local production	Hydro	549759		rgba(189,213,122,0.4)
3	Local production	Ambient heat	844405		rgba(189,213,122,0.4)
4	Local production	Offshore wind	169694		rgba(189,213,122,0.4)
5	Local production	Solid biomass	1531736	Domestic production of solid biomass	rgba(189,213,122,0.4)
6	Local production	Liquid biomass	209874	Domestic production of liquid biomass	rgba(189,213,122,0.4)
7	Local production	Onshore wind	1782124		rgba(189,213,122,0.4)
8	Imports	Fossil imports	104155		rgba(241,137,89,0.4)
9	Biogas	Electricity grid	675	Power output from biogas-fired CHP plants	rgba(223,234,194,0.4)
10	Biogas	District heating	695	Heat energy output from biogas-fired CHP plants	rgba(223,234,194,0.4)
11	Biogas	Network gas	646079	Biomethane injected directly into the gas network	rgba(223,234,194,0.4)
12	Biogas	Losses	246	Transformation losses (biogas-fired CHP plants)	rgba(223,234,194,0.4)
13	Solar	Electricity grid	1706409	Solar photovoltaic ProductionHigh-temperature geothermal energy & CSP productionPower output from geothermal CHP	rgba(254,218,71,0.4)
14	Solar	District heating	119378	Heat energy output from centralised solar thermalHeat energy output from geothermal CHPHeat energy output from geothermal energy	rgba(234,128,168,0.4)
15	Solar	Losses	2047	Transformation losses (geothermal CHP plants)	rgba(162,102,67,0.4)
16	Fossil imports	Electricity grid	15	Power output from oil-fired CHP plants	rgba(129,52,17,0.4)
17	Fossil imports	District heating	1	Heat energy output from oil-fired CHP plants	rgba(129,52,17,0.4)
18	Fossil imports	Fossil fuels	103685		rgba(74,73,73,0.4)
19	Fossil imports	Losses	22	Transformation losses (oil-fired CHP plants)	rgba(129,52,17,0.4)
20	Hydro	Electricity grid	549759	Hydropower productionMarine energy Production	rgba(0,160,154,0.4)
21	Ambient heat	District heating	158125	Heat energy output from heat recoveryHeat energy output from centralised heat pumps	rgba(214,10,81,0.4)
22	Ambient heat	Ambient heat	686281		rgba(214,10,81,0.4)
23	Offshore wind	Electricity grid	169694	Offshore wind-generated electricity	rgba(234,128,168,0.4)
24	Solid biomass	Electricity grid	51544	Power output from waste-to-energy CHP plantsWaste-fired power generationPower output from waste-to-energy CHP plantsWaste-fired power generationPower output from solid biomass CHP plants	rgba(0,133,86,0.4)
25	Solid biomass	Exports	203052		rgba(0,133,86,0.4)
26	Solid biomass	District heating	17559	Heat energy output from waste-to-energy CHP plantsHeat energy output from household waste incinerationHeat energy output from waste-to-energy CHP plantsHeat energy output from household waste incinerationHeat energy output from solid biomass CHP plantsHeat energy output from solid biomass boilers	rgba(0,133,86,0.4)
27	Solid biomass	Network gas	247045	Pyrogasification	rgba(0,133,86,0.4)
28	Solid biomass	Solid biomass	617279		rgba(0,133,86,0.4)
29	Solid biomass	Losses	237227	Transformation losses (waste-to-energy CHP plants)Transformation losses (household waste incineration)Transformation losses (waste-fired powerplants)Transformation losses (waste-to-energy CHP plants)Transformation losses (household waste incineration)Transformation losses (waste-fired powerplants)Transformation losses (solid biomass CHP plants)Transformation losses (pyrogasification)Transformatio…	rgba(0,133,86,0.4)
30	Liquid biomass	Liquid motor fuels	209874		rgba(189,213,122,0.4)
31	Onshore wind	Electricity grid	1782124	Onshore wind-generated electricity	rgba(214,10,81,0.4)
32	Electricity grid	Exports	255264		rgba(0,160,154,0.4)
33	Electricity grid	District heating	55883		rgba(0,160,154,0.4)
34	Electricity grid	Electricity	3605739		rgba(0,160,154,0.4)
35	Electricity grid	Liquid motor fuels	129172	Production of liquid e-fuel from electricity	rgba(0,160,154,0.4)
36	Electricity grid	Losses	813726	Transformation losses (electrolysis)Transformation losses (Production of liquid e-fuel from electricity)Power grid distribution & storage losses	rgba(0,160,154,0.4)
37	Electricity grid	Hydrogen	1134117	Production of H2 via electrolysis	rgba(0,160,154,0.4)
38	District heating	Losses	68474	Heat network distribution losses	rgba(255,77,0,0.4)
39	District heating	Agriculture	1206		rgba(255,77,0,0.4)
40	District heating	Industry	29994		rgba(255,77,0,0.4)
41	District heating	Residential	292406		rgba(255,77,0,0.4)
42	District heating	Tertiary	16734		rgba(255,77,0,0.4)
43	Network gas	Electricity grid	92822	Power output from methane-fired CHP plantsGas-fired power generation	rgba(254,218,71,0.4)
44	Network gas	Exports	28687		rgba(254,218,71,0.4)
45	Network gas	District heating	18408	Heat energy output from methane-fired CHP plantsHeat energy output from gas-fired boilers	rgba(254,218,71,0.4)
46	Network gas	Losses	66497	Transformation losses (methane-fired CHP plants)Gas grid distribution & storage lossesTransformation losses (gas-fired boilers)Transformation losses (gas-fired powerplants)	rgba(254,218,71,0.4)
47	Network gas	Domestic transport	34842		rgba(254,218,71,0.4)
48	Network gas	Agriculture	104338		rgba(254,218,71,0.4)
49	Network gas	Others	106147		rgba(254,218,71,0.4)
50	Network gas	Industry	210406		rgba(254,218,71,0.4)
51	Network gas	Non-energy	14958		rgba(254,218,71,0.4)
52	Network gas	Residential	928		rgba(254,218,71,0.4)
53	Electricity	Domestic transport	600602		rgba(0,160,154,0.4)
54	Electricity	Agriculture	65156		rgba(0,160,154,0.4)
55	Electricity	Others	11205		rgba(0,160,154,0.4)
56	Electricity	Industry	1391036		rgba(0,160,154,0.4)
57	Electricity	Residential	86037		rgba(0,160,154,0.4)
58	Electricity	Tertiary	67737		rgba(0,160,154,0.4)
59	Solid biomass	Agriculture	20005		rgba(0,133,86,0.4)
60	Solid biomass	Industry	34205		rgba(0,133,86,0.4)
61	Solid biomass	Residential	201649		rgba(0,133,86,0.4)
62	Solid biomass	Tertiary	53575		rgba(0,133,86,0.4)
63	Fossil fuels	Industry	2		rgba(129,52,17,0.4)
64	Fossil fuels	Non-energy	103549		rgba(129,52,17,0.4)
65	Fossil fuels	Residential	133		rgba(74,73,73,0.4)
66	Fossil fuels	Tertiary	1		rgba(74,73,73,0.4)
67	Ambient heat	Agriculture	376		rgba(214,10,81,0.4)
68	Ambient heat	Residential	5319		rgba(214,10,81,0.4)
69	Ambient heat	Tertiary	154004		rgba(214,10,81,0.4)
70	Liquid motor fuels	Exports	508		rgba(241,137,89,0.4)
71	Liquid motor fuels	Domestic transport	40596		rgba(241,137,89,0.4)
72	Liquid motor fuels	Others	293371		rgba(241,137,89,0.4)
73	Hydrogen	Electricity grid	113479	Power output from hydrogen CHPHydrogen power generation	rgba(117,81,156,0.4)
74	Hydrogen	Exports	77982		rgba(117,81,156,0.4)
75	Hydrogen	District heating	31241	Heat energy output from hydrogen CHP	rgba(117,81,156,0.4)
76	Hydrogen	Network gas	98487	Direction H2 injection in the gas gridProduction of methane via methanation	rgba(117,81,156,0.4)
77	Hydrogen	Losses	106287	Transformation losses (hydrogen CHP plants)Transformation losses (methanation)Transformation losses (hydrogen powerplants)	rgba(117,81,156,0.4)
78	Hydrogen	Domestic transport	127039		rgba(117,81,156,0.4)
79	Hydrogen	Industry	165706		rgba(117,81,156,0.4)
80	Hydrogen	Non-energy	413896		rgba(117,81,156,0.4)

## Sheet: Figure 6a
Figure 6: Exchange of two main energy carriers per year within Europe in 2050 in the CLEVER scenario
NB: The figures were generated using a Python program based on the data from this tab
(a) Exchange of hydrogen
Country	Shorthand	Hydrogen net exports (TWh/a, 2050)
Germany	DE	-53.3454
Austria	AT	-9.00162
Belgium	BE	-33.5863
Bulgaria	BG	3.46158
Cyprus	CY	0.0908956
Croatia	HR	2.34025
Denmark	DK	2.23849
Spain	ES	2.25633
Estonia	EE	1.18078
Finland	FI	28.9557
France	FR	20.8349
Greece	EL	0.0436372
Hungary	HU	-5.33029
Republic of Ireland	IE	15.0976
Italy	IT	-20.0313
Latvia	LV	1.92351
Lithuania	LT	0.324036
Luxembourg	LU	-0.146745
Malta	MT	no data
Norway	NO	70.9726
Netherlands	NL	4.26973
Poland	PL	-4.30067
Portugal	PT	10.2121
Czech Republic	CZ	-8.48875
Romania	RO	4.2384
United Kingdom	UK	1.57032
Slovakia	SK	-5.50171
Slovenia	SI	0.156654
Sweden	SE	12.5481
Switzerland	CH	2.28902

## Sheet: Figure 6b
Figure 6: Exchange of two main energy carriers per year within Europe in 2050 in the CLEVER scenario
NB: The figures were generated using a Python program based on the data from this tab
(b) Exchange of electricity
Country	Shorthand	Electricity net exports (TWh/a, 2050)
Germany	DE	9.01943
Austria	AT	18.9158
Belgium	BE	-13.2508
Bulgaria	BG	22.6082
Cyprus	CY	-0.433416
Croatia	HR	10.0328
Denmark	DK	32.3804
Spain	ES	10.3309
Estonia	EE	7.74721
Finland	FI	14.5673
France	FR	66.1954
Greece	EL	12.3671
Hungary	HU	-17.5738
Republic of Ireland	IE	21.4035
Italy	IT	-17.4932
Latvia	LV	17.8626
Lithuania	LT	5.09783
Luxembourg	LU	-6.78878
Malta	MT	no data
Norway	NO	78.1755
Netherlands	NL	9.19657
Poland	PL	1.52476
Portugal	PT	5.48501
Czech Republic	CZ	-31.8558
Romania	RO	1.19911
United Kingdom	UK	-24.1444
Slovakia	SK	-9.28739
Slovenia	SI	-2.2597
Sweden	SE	24.6898
Switzerland	CH	-2.29677

## Sheet: Supplementary Figure 2
Supplementary Figure 2: Resulting evolution of land-use in EU28 based on the assumed measures in the CLEVER scenario
	Land use in 2010 (thousand hectares)	Land use in 2050 (thousand hectares)
Forest land	142369	145234
Moor, wasteland, fallow, semi-natural areas	76095	76095
Inland water, bare soil and other	2038.3	2038.3
Artificial land	44038.3	50436.7
Grain crop	70621	70889.9
Fooder crops and meadows	20677	11490.2
Permanent meadows and grassland	66241.2	60847.7
Fruits, vegetables, grape, gardens	17115.9	21539.7

## Sheet: Supplementary Figure 3
Supplemenatary Figure 3: Evolution of European imports/exports in Mt of products
	Human food	Animal feed	Other	Exportation	Production	Importation
Meat 2010	46223	0	770.586	26343.8	-64297.8	-9039.57
Meat 2050	24556.4	0	473.104	18188.9	-40817.5	-2400.93
Milk 2010	125681	0	210.225	40501.1	-166393	0
Milk 2050	60697.6	0	92.8774	12721.6	-73512.1	0
Cakes and bran 2010	0	92779	0	0	-24909	-67870
Cakes and bran 2050	0	27797	0	0	-14801	-12996
Cereals (total) 2010	65061.5	219761	30085.8	21751.3	-278977	-57682.3
Cereals (total) 2050	72138.7	113720	22873.3	31378	-188180	-51930.3
Wheat 2010	55073.7	84672.9	17945.2	0	-131488	-26204
Wheat 2050	61756.5	57392.5	14381.1	0	-93665.9	-39864.1
Corn 2010	6071.57	64535.7	9372.11	0	-64429.7	-15549.6
Corn 2050	4434.39	8506.41	6781.36	24283.3	-44005.4	0
Fruits 2010	58954.6	0	35222.3	34252.1	-98069.3	-30359.7
Fruits 2050	64972	0	34595.7	49934.6	-111556	-37946.3
Vegetables 2010	51485.9	1110.32	8328.91	29924.9	-73716.1	-17134
Vegetables 2050	58896.2	752.593	9587.78	63609.8	-128719	-4127.24

[truncated: 2 more sheets: Supplementary Figure 4, Supplementary Figure 5]
